# Supplementary material for: Age-associated hydroxymethylation in human bone-marrow mesenchymal stem cells
Source: J Transl Med. 2016 Jul 8;14:207. doi: 10.1186/s12967-016-0966-x (PMC4938941; doi:10.1186/s12967-016-0966-x)
Supplement: Supplementary file 1 — 10.1186/s12967-016-0966-x Information on the human mesenchymal stem cells included in the study. [file 12967_2016_966_MOESM1_ESM.xlsx]

## Sheet: TS1
Table S1.Information on the human mesenchymal stem cells included in the study
Sample ID	Methylation Assay	Age (years)	Gender	Nº Passages	Extraction	Isolation	Culture
MSC-1	1	2	female	5	BM aspirates	ficoll	hMSC medium
MSC-2	1, 2	2	female	5	BM aspirates	ficoll	hMSC medium
MSC-4	1, 2	3	female	4	BM aspirates	ficoll	hMSC medium
MSC-5	1, 2	6	female	4	BM aspirates	ficoll	hMSC medium
MSC-6	1, 2	6	female	4	BM aspirates	ficoll	hMSC medium
MSC-7	1, 2	9	female	4	BM aspirates	ficoll	hMSC medium
MSC-10	1	10	female	4	BM aspirates	ficoll	hMSC medium
MSC-13	1	12	female	4	BM aspirates	ficoll	hMSC medium
MSC-20	1, 2	22	male	5	BM aspirates	ficoll	hMSC medium
MSC-21	1	28	male	4	BM aspirates	ficoll	hMSC medium
MSC-22	1, 2	29	male	5	BM aspirates	ficoll	hMSC medium
MSC-24	1, 2	63	male	6	Bone Scraping	ficoll	hMSC medium
MSC-25	1, 2	70	female	6	Bone Scraping	ficoll	hMSC medium
MSC-26	1	77	female	6	Bone Scraping	ficoll	hMSC medium
MSC-29	1, 2	86	female	6	Bone Scraping	ficoll	hMSC medium
MSC-30	1, 2	87	female	6	Bone Scraping	ficoll	hMSC medium
MSC-32	1	89	female	7	Bone Scraping	ficoll	hMSC medium
Methylation assay 1: 450K Methylation array
Methylation assay 2: Bisulfite pyrosequencing validation
