# Supplementary material for: Age-associated hydroxymethylation in human bone-marrow mesenchymal stem cells
Source: J Transl Med. 2016 Jul 8;14:207. doi: 10.1186/s12967-016-0966-x (PMC4938941; doi:10.1186/s12967-016-0966-x)
Supplement: Supplementary file 2 — 10.1186/s12967-016-0966-x Primers used for pyrosequencing validations. [file 12967_2016_966_MOESM2_ESM.xlsx]

## Sheet: ST2
Table S2. Primers used for pyrosequencing validations
Gene	Sequence (5'-3')
WVA2	Fw: AGAGTATTTTGTTTGTAAAAAGGAATT
	Rev: [BTN] TACCCTCTACTCCCCACTTAAA
	Seq: GGAGTAGATGTAGTT
KCNQ1	Fw: GGGTGTGGATGTATTTGTATGT
	Rev: [BTN] CTACAACTACAAAAACCCTCTCAC
	Seq: GGTTTGGATGGATATT
Fw: Forward, Rev: Reverse, Seq: Sequencing, [BTN]: Biotinylated
