# Supplementary material for: Age-associated hydroxymethylation in human bone-marrow mesenchymal stem cells
Source: J Transl Med. 2016 Jul 8;14:207. doi: 10.1186/s12967-016-0966-x (PMC4938941; doi:10.1186/s12967-016-0966-x)
Supplement: Supplementary file 3 — 10.1186/s12967-016-0966-x List of CpG sites frecuently hydroxymethylated in MSCs. [file 12967_2016_966_MOESM3_ESM.xlsx]

## Sheet: TS3
Table S3: List of CpG sites frecuently hydroxymethylated in MSCs
Target_ID	Chromosome	start	end	Dens_CpG	CpGI_Status	Genomic_Region	Nearest_Gene_GeneSymbol	young_5mC	young_5hmC	old_5mC	old_5hmC
cg13565718	chr1	841289	841289	0.092	CGI-Shore	Intergenic	LOC100130417	0.679861	0.113286	0.598787	0.107925
cg08709360	chr1	1003376	1003376	0.141	CGI	Intergenic	RNF223	0.715542	0.0902556	0.710466	0.0813813
cg25340711	chr1	1080611	1080611	0.086	CGI	Intergenic	LINC01342	0.724199	0.0849318	0.442229	0.16284
cg27631599	chr1	1108820	1108820	0.084	CGI	Promoter	TTLL10	0.481932	0.11592	0.406863	0.139476
cg19869091	chr1	1188173	1188173	0.06	CGI	Intergenic	FAM132A	0.771147	0.0746535	0.714293	0.125685
cg23891364	chr1	1207789	1207789	0.08	CGI-Shore	Intron	UBE2J2	0.338967	0.111734	0.306606	0.13657
cg24576260	chr1	1217664	1217664	0.063	CGI-Shelf	5UTR	SCNN1D	0.346628	0.0893209	0.144957	0.0779755
cg21118819	chr1	1287259	1287259	0.083	CGI-Shore	Intergenic	DVL1	0.510842	0.100042	0.337884	0.160264
cg19436320	chr1	1290708	1290708	0.193	CGI	Exon	DVL1	0.223137	0.0735802	0.326888	0.134146
cg18148498	chr1	1380621	1380621	0.057	CGI-Shelf	Intergenic	ATAD3C	0.496901	0.142104	0.55697	0.0988794
cg26182712	chr1	1387256	1387256	0.066	CGI-Shore	Intron	ATAD3C	0.747941	0.122497	0.785769	0.081736
cg25101405	chr1	1398028	1398028	0.056	CGI-Shore	Exon	ATAD3B	0.344004	0.0928629	0.273957	0.111389
cg13431342	chr1	1500958	1500958	0.058	CGI-Shore	Intron	SSU72	0.35881	0.124316	0.48573	0.108245
cg02915803	chr1	1606292	1606292	0.083	CGI	Intron	MMP23A	0.733807	0.117971	0.69817	0.158344
cg21265770	chr1	1631037	1631037	0.127	CGI	Promoter	MMP23A	0.605744	0.104518	0.603508	0.171079
cg08651003	chr1	1758731	1758731	0.037	Non-CGI	Intron	NADK	0.555888	0.0998886	0.620525	0.0909031
cg11836949	chr1	1812359	1812359	0.047	Non-CGI	Intron	GNB1	0.732196	0.111648	0.550232	0.20861
cg26357403	chr1	1878565	1878565	0.063	CGI-Shore	Intergenic	TMEM52	0.455978	0.101731	0.376057	0.139419
cg22452682	chr1	1882619	1882619	0.034	CGI-Shelf	Intergenic	TMEM52	0.652184	0.107871	0.675537	0.089955
cg00574213	chr1	1906947	1906947	0.083	CGI	Intron	CFAP74	0.599325	0.106541	0.574493	0.122926
cg22174681	chr1	2013930	2013930	0.083	CGI	Intron	PRKCZ	0.509079	0.198171	0.652259	0.182117
cg12085265	chr1	2014628	2014628	0.078	CGI	Intron	PRKCZ	0.561571	0.125906	0.322743	0.136036
cg21442419	chr1	2182373	2182373	0.076	CGI	Intron	SKI	0.782669	0.0766301	0.693601	0.124929
cg01949002	chr1	2203589	2203589	0.074	CGI-Shore	Intron	SKI	0.215569	0.0975624	0.180034	0.0988198
cg03651199	chr1	2209254	2209254	0.048	CGI	Intron	SKI	0.850711	0.0961903	0.837388	0.114388
cg18155888	chr1	2266591	2266591	0.102	CGI	Intron	LOC100129534	0.512153	0.134873	0.344955	0.185317
cg16523185	chr1	2337334	2337334	0.076	CGI-Shore	Intron	PEX10	0.140789	0.0993181	0.243707	0.142386
cg24850219	chr1	2337563	2337563	0.075	CGI	Intron	PEX10	0.619406	0.128042	0.636563	0.112319
cg07700843	chr1	2391317	2391317	0.064	CGI	Intergenic	PLCH2	0.602617	0.0805005	0.491554	0.111051
cg11692307	chr1	2426035	2426035	0.08	CGI-Shore	Intron	PLCH2	0.585758	0.100608	0.272747	0.182462
cg10961249	chr1	2436883	2436883	0.086	CGI-Shore	3UTR	PANK4	0.340065	0.10019	0.20748	0.11855
cg13923696	chr1	2772212	2772212	0.091	CGI	Intergenic	TTC34	0.464285	0.0707219	0.447218	0.102115
cg06988547	chr1	2839763	2839763	0.074	CGI-Shore	Intergenic	ACTRT2	0.557542	0.128469	0.496179	0.108585
cg10115148	chr1	2872908	2872908	0.007	Non-CGI	Intergenic	ACTRT2	0.268937	0.117115	0.370547	0.084537
cg01301282	chr1	2885134	2885134	0.059	CGI	Intergenic	ACTRT2	0.264664	0.102322	0.299625	0.122501
cg01514538	chr1	2980380	2980380	0.146	CGI	Promoter	LINC00982	0.766999	0.0240597	0.271203	0.206801
cg05641535	chr1	3026154	3026154	0.03	CGI-Shelf	Intron	MIR4251	0.642284	0.0878824	0.334926	0.145622
cg16295880	chr1	3464048	3464048	0.076	CGI-Shelf	Intron	MIR551A	0.572741	0.118098	0.426388	0.144224
cg08642814	chr1	3734907	3734907	0.049	CGI-Shore	Intron	LRRC47	0.781008	0.147706	0.770435	0.158354
cg16617795	chr1	5895056	5895056	0.058	CGI	Intergenic	MIR4689	0.761507	0.0794396	0.518164	0.121954
cg23730387	chr1	6246236	6246236	0.031	Non-CGI	3UTR	CHD5	0.798375	0.127237	0.762753	0.163964
cg22174623	chr1	6257379	6257379	0.024	CGI-Shore	Intron	RPL22	0.709382	0.0986808	0.676073	0.117405
cg13549940	chr1	6390053	6390053	0.053	Non-CGI	Intron	ACOT7	0.220353	0.11162	0.260339	0.115901
cg27224823	chr1	6521268	6521268	0.127	CGI	3UTR	TNFRSF25	0.775144	0.0801996	0.583118	0.146889
cg02064442	chr1	6526319	6526319	0.089	CGI	Promoter	TNFRSF25	0.446916	0.100727	0.265164	0.159356
cg21012139	chr1	6553510	6553510	0.031	CGI-Shelf	Promoter	PLEKHG5	0.707989	0.106693	0.579855	0.116537
cg12661316	chr1	7029235	7029235	0.042	CGI-Shore	Intron	CAMTA1	0.470841	0.15322	0.740356	0.103311
cg27167221	chr1	7103111	7103111	0.039	Non-CGI	Intron	CAMTA1	0.383701	0.102502	0.278585	0.131316
cg20999755	chr1	7184726	7184726	0.041	CGI	Intron	CAMTA1	0.560579	0.141513	0.423284	0.146403
cg10332321	chr1	7184783	7184783	0.043	CGI	Intron	CAMTA1	0.766426	0.0912102	0.68801	0.0835677
cg07173049	chr1	7289937	7289937	0.033	CGI-Shelf	Intron	CAMTA1	0.351185	0.151813	0.111561	0.173134
cg07911171	chr1	7340656	7340656	0.02	Non-CGI	Intron	VAMP3	0.488067	0.10467	0.429939	0.112262
cg14794741	chr1	7408911	7408911	0.055	CGI	Intron	VAMP3	0.712676	0.0693223	0.504766	0.13252
cg18795022	chr1	7587410	7587410	0.031	Non-CGI	Intron	VAMP3	0.444724	0.123472	0.353908	0.0957608
cg03762572	chr1	7692325	7692325	0.046	Non-CGI	Intron	VAMP3	0.654727	0.0967741	0.490877	0.117662
cg06800235	chr1	7692367	7692367	0.045	Non-CGI	Intron	VAMP3	0.535657	0.0795319	0.415799	0.11756
cg20149362	chr1	7834809	7834809	0.018	CGI-Shelf	Intron	VAMP3	0.664771	0.147261	0.659874	0.145608
cg18137099	chr1	8016824	8016824	0.024	CGI-Shelf	Intergenic	PARK7	0.724843	0.120677	0.719493	0.118576
cg22122925	chr1	8073906	8073906	0.032	Non-CGI	Exon	ERRFI1	0.713203	0.105277	0.693728	0.150337
cg26359510	chr1	8075137	8075137	0.024	Non-CGI	5UTR	ERRFI1	0.156638	0.117964	0.167926	0.0886741
cg04085896	chr1	8088516	8088516	0.02	CGI-Shore	Intergenic	ERRFI1	0.246626	0.169244	0.191621	0.110939
cg04236512	chr1	8274044	8274044	0.033	CGI-Shore	Intergenic	SLC45A1	0.54808	0.222978	0.657368	0.184806
cg24453604	chr1	8362413	8362413	0.035	CGI-Shore	Intergenic	SLC45A1	0.624477	0.16355	0.632646	0.14302
cg26411522	chr1	8403712	8403712	0.059	CGI-Shore	Intron	SLC45A1	0.405836	0.168293	0.153037	0.124102
cg07123038	chr1	8403925	8403925	0.059	CGI	Exon	SLC45A1	0.480976	0.106531	0.162429	0.069799
cg09246103	chr1	8456466	8456466	0.018	Non-CGI	Intron	SLC45A1	0.375705	0.128167	0.245873	0.106328
cg20316440	chr1	8457758	8457758	0.014	Non-CGI	Intron	SLC45A1	0.433425	0.124159	0.477205	0.111525
cg09888229	chr1	8487494	8487494	0.019	CGI-Shelf	Intron	SLC45A1	0.5252	0.150528	0.698958	0.152719
cg14286456	chr1	8570225	8570225	0.029	Non-CGI	Intron	SLC45A1	0.779931	0.11794	0.316514	0.247659
cg09635768	chr1	8601318	8601318	0.009	Non-CGI	Exon	SLC45A1	0.625178	0.116027	0.422049	0.103104
cg23280294	chr1	8722464	8722464	0.014	Non-CGI	Intron	RERE	0.496456	0.13882	0.549347	0.157031
cg05933510	chr1	9257092	9257092	0.057	CGI-Shore	Intergenic	H6PD	0.789065	0.0784849	0.553385	0.152023
cg22730655	chr1	9350073	9350073	0.018	CGI-Shelf	Intergenic	SPSB1	0.222486	0.0964059	0.128098	0.0984424
cg14669515	chr1	9386821	9386821	0.035	CGI-Shelf	Intron	SPSB1	0.491387	0.134895	0.181929	0.151674
cg00952054	chr1	9437047	9437047	0.052	Non-CGI	Intergenic	SPSB1	0.141522	0.158583	0.115972	0.100458
cg01806956	chr1	9460830	9460830	0.048	Non-CGI	Intergenic	SPSB1	0.460374	0.0936471	0.398377	0.106939
cg11231958	chr1	9509421	9509421	0.034	Non-CGI	Intergenic	SLC25A33	0.188046	0.10759	0.447705	0.111518
cg13465000	chr1	9670867	9670867	0.064	CGI	Intron	TMEM201	0.830262	0.0826539	0.79447	0.122802
cg16125214	chr1	9751353	9751353	0.036	CGI-Shore	Promoter	PIK3CD-AS1	0.701328	0.138241	0.632736	0.158398
cg14089636	chr1	9760357	9760357	0.047	Non-CGI	Intron	PIK3CD-AS1	0.608235	0.0745989	0.384209	0.147835
cg26307814	chr1	9787215	9787215	0.059	CGI-Shore	3UTR	PIK3CD-AS1	0.454383	0.0975955	0.429866	0.142276
cg03971555	chr1	9788769	9788769	0.056	CGI	3UTR	PIK3CD-AS1	0.814338	0.0649876	0.760756	0.137027
cg07035320	chr1	9885517	9885517	0.05	CGI-Shore	Promoter	CLSTN1	0.214374	0.113163	0.131235	0.102111
cg16578549	chr1	9950732	9950732	0.023	Non-CGI	Intron	CTNNBIP1	0.251104	0.157164	0.153392	0.147757
cg15209029	chr1	9982553	9982553	0.032	Non-CGI	Intergenic	CTNNBIP1	0.469244	0.162495	0.503419	0.15289
cg15643796	chr1	10421972	10421972	0.021	Non-CGI	Intron	PGD	0.764089	0.113562	0.727577	0.154092
cg10777461	chr1	10590481	10590481	0.038	CGI-Shore	Intron	PEX14	0.258314	0.0779949	0.684157	0.1461
cg00925802	chr1	10732558	10732558	0.079	CGI-Shore	Intron	CASZ1	0.554699	0.0783042	0.499307	0.107239
cg12275285	chr1	10888566	10888566	0.078	CGI	Intergenic	CASZ1	0.437248	0.129526	0.366985	0.126539
cg19919800	chr1	11158198	11158198	0.042	CGI-Shore	Exon	EXOSC10	0.743691	0.0906186	0.651806	0.143547
cg11750962	chr1	11194678	11194678	0.014	Non-CGI	Intron	MTOR-AS1	0.475888	0.144287	0.40077	0.170376
cg08861844	chr1	11559063	11559063	0.039	CGI-Shelf	Promoter	PTCHD2	0.369791	0.124198	0.464476	0.0755343
cg13863764	chr1	11561908	11561908	0.098	CGI	FirstExon	PTCHD2	0.454921	0.0957634	0.436654	0.106231
cg15746187	chr1	11713123	11713123	0.038	CGI-Shore	Promoter	FBXO44	0.681692	0.119296	0.497042	0.173869
cg06848073	chr1	11713540	11713540	0.084	CGI-Shore	Promoter	FBXO44	0.441429	0.0849403	0.326084	0.118678
cg07585427	chr1	11917550	11917550	0.033	CGI-Shore	3UTR	NPPB	0.588251	0.130936	0.557356	0.165
cg02202858	chr1	12079252	12079252	0.116	CGI-Shore	Promoter	MIIP	0.252368	0.111629	0.220355	0.120208
cg07155422	chr1	12114402	12114402	0.035	Non-CGI	Intergenic	TNFRSF8	0.419229	0.219466	0.290255	0.244283
cg09081517	chr1	12226353	12226353	0.082	CGI-Shore	Promoter	TNFRSF1B	0.713462	0.0932438	0.702939	0.107455
cg01250490	chr1	12251718	12251718	0.076	CGI	Promoter	MIR4632	0.833399	0.0929009	0.764574	0.154338
cg15109449	chr1	12363259	12363259	0.01	Non-CGI	Intron	VPS13D	0.505981	0.0866843	0.489258	0.16749
cg16687034	chr1	12483556	12483556	0.009	Non-CGI	Intron	SNORA59B	0.814938	0.104348	0.762337	0.154915
cg20931951	chr1	12508122	12508122	0.014	Non-CGI	Intron	SNORA59B	0.412914	0.0958252	0.292542	0.150581
cg26228280	chr1	12514410	12514410	0.019	Non-CGI	Intron	SNORA59B	0.791943	0.0954684	0.476216	0.172861
cg10039523	chr1	12517834	12517834	0.011	Non-CGI	Intron	SNORA59B	0.429161	0.138814	0.362719	0.104321
cg20610749	chr1	12561991	12561991	0.025	Non-CGI	Intron	SNORA59B	0.425119	0.130818	0.258526	0.15665
cg04943879	chr1	12609705	12609705	0.074	CGI	Intergenic	SNORA59B	0.575965	0.108112	0.0984416	0.0866401
cg09869357	chr1	12613315	12613315	0.043	CGI-Shelf	Intergenic	SNORA59B	0.772306	0.104088	0.717416	0.17377
cg16047567	chr1	12664243	12664243	0.04	Non-CGI	Intron	DHRS3	0.360965	0.203414	0.429236	0.199342
cg22441000	chr1	12696332	12696332	0.034	Non-CGI	Intergenic	AADACL4	0.290685	0.141698	0.543165	0.160551
cg01396102	chr1	13517115	13517115	0.018	Non-CGI	Intron	PRAMEF20	0.624968	0.104861	0.731039	0.0711038
cg20464068	chr1	14026054	14026054	0.149	CGI	Promoter	PRDM2	0.720637	0.0975096	0.400069	0.162307
cg12909925	chr1	14105607	14105607	0.043	CGI	Exon	PRDM2	0.580949	0.104427	0.43418	0.0993207
cg10515414	chr1	15650268	15650268	0.047	CGI-Shelf	Intron	FHAD1	0.114866	0.109739	0.120766	0.0942458
cg17843487	chr1	15756557	15756557	0.066	CGI	3UTR	CTRC	0.660154	0.0906355	0.628249	0.109294
cg11404049	chr1	15850983	15850983	0.152	CGI	Promoter	CASP9	0.097233	0.0944353	0.133035	0.0614229
cg09167414	chr1	16076206	16076206	0.043	Non-CGI	Intergenic	FBLIM1	0.144857	0.123501	0.354033	0.168775
cg01709096	chr1	16087977	16087977	0.033	CGI-Shore	Intron	FBLIM1	0.52284	0.0937515	0.530943	0.116794
cg26058971	chr1	16251246	16251246	0.029	CGI-Shelf	Intron	ZBTB17	0.675575	0.133209	0.652045	0.134059
cg26334507	chr1	16275539	16275539	0.055	CGI-Shelf	Intron	ZBTB17	0.621526	0.100119	0.325522	0.152481
cg05764238	chr1	16536990	16536990	0.029	CGI-Shelf	Intron	ARHGEF19	0.19984	0.119754	0.448805	0.084565
ch.1.572291F	chr1	16715418	16715418	0.047	Non-CGI	Intron	SZRD1	0.18049	0.145737	0.185047	0.110601
cg23913123	chr1	16858594	16858594	0.059	CGI-Shore	Intergenic	MIR3675	0.293189	0.138396	0.296969	0.128747
cg07573461	chr1	17051655	17051655	0.077	CGI	Promoter	ESPNP	0.395571	0.0970323	0.340753	0.11698
cg16294414	chr1	17288394	17288394	0.072	CGI-Shore	Intron	MFAP2	0.712116	0.146285	0.557553	0.216362
cg09895189	chr1	17372727	17372727	0.024	Non-CGI	Intron	SDHB	0.179717	0.125078	0.191214	0.0637852
cg00298399	chr1	17697934	17697934	0.027	Non-CGI	Promoter	PADI6	0.43044	0.126025	0.475762	0.0900877
cg04794690	chr1	17768059	17768059	0.035	CGI-Shore	Promoter	RCC2	0.516832	0.137169	0.319601	0.138518
cg03220543	chr1	18092930	18092930	0.035	Non-CGI	Intron	ACTL8	0.406853	0.104377	0.207286	0.0983262
cg24690231	chr1	18437431	18437431	0.115	CGI	Intron	IGSF21	0.0718337	0.105892	0.0844442	0.0907939
cg19637330	chr1	19110922	19110922	0.055	CGI	Intergenic	TAS1R2	0.245347	0.117766	0.320502	0.0729696
cg21471199	chr1	19218212	19218212	0.028	Non-CGI	Promoter	MIR4695	0.743736	0.0852669	0.746471	0.118129
cg00760014	chr1	19267827	19267827	0.035	Non-CGI	Intron	IFFO2	0.100318	0.0954593	0.277045	0.162318
cg24073588	chr1	19727557	19727557	0.025	Non-CGI	Intron	CAPZB	0.261635	0.192078	0.514669	0.135837
cg01832549	chr1	19774989	19774989	0.042	Non-CGI	Intron	CAPZB	0.712148	0.106305	0.502331	0.150391
cg26824678	chr1	19777949	19777949	0.02	Non-CGI	Intron	CAPZB	0.484179	0.0790653	0.265789	0.0967974
cg03517918	chr1	19946398	19946398	0.009	Non-CGI	Intron	RPS14P3	0.764318	0.0930381	0.610442	0.113549
cg00932104	chr1	19972707	19972707	0.057	CGI-Shore	Promoter	NBL1	0.460966	0.103929	0.186163	0.100044
cg15931673	chr1	20084760	20084760	0.017	Non-CGI	Intron	TMCO4	0.629029	0.1546	0.560227	0.159123
cg19258366	chr1	20354911	20354911	0.026	Non-CGI	5UTR	PLA2G5	0.683214	0.0998393	0.668196	0.147374
cg16713551	chr1	20608736	20608736	0.021	Non-CGI	Intergenic	VWA5B1	0.487134	0.120685	0.464976	0.163679
cg23662331	chr1	20707513	20707513	0.033	Non-CGI	Intron	LINC01141	0.353349	0.160128	0.171269	0.130595
cg03182908	chr1	20833814	20833814	0.078	CGI-Shore	Intron	MUL1	0.414233	0.1021	0.325659	0.083537
cg06984156	chr1	20929640	20929640	0.019	Non-CGI	Intron	CDA	0.622215	0.148474	0.554619	0.155131
cg14832490	chr1	20957761	20957761	0.017	CGI-Shelf	Intergenic	PINK1	0.466909	0.252632	0.447773	0.274121
cg22501143	chr1	21110436	21110436	0.039	CGI-Shelf	Intron	HP1BP3	0.787409	0.112999	0.576774	0.0959574
cg22600610	chr1	21300625	21300625	0.007	Non-CGI	Promoter	HP1BP3	0.579164	0.145877	0.490157	0.145123
cg07981328	chr1	21724633	21724633	0.033	CGI	Intergenic	NBPF3	0.672851	0.118208	0.711113	0.125611
cg12748948	chr1	22106295	22106295	0.04	CGI-Shelf	Intron	USP48	0.690338	0.0628176	0.621412	0.118639
cg08608952	chr1	22383198	22383198	0.02	CGI-Shelf	Intron	CDC42	0.411123	0.121066	0.372158	0.127847
cg13962372	chr1	22415149	22415149	0.008	Non-CGI	Intron	CDC42	0.580177	0.117031	0.741567	0.0844243
cg24428389	chr1	22438310	22438310	0.024	Non-CGI	Intergenic	WNT4	0.490277	0.140248	0.133667	0.167095
cg17841765	chr1	22560699	22560699	0.03	Non-CGI	Intergenic	WNT4	0.366119	0.0687529	0.311764	0.0949213
cg27579233	chr1	22827348	22827348	0.018	Non-CGI	Promoter	ZBTB40	0.598629	0.108634	0.449025	0.13121
cg22931642	chr1	23135043	23135043	0.029	Non-CGI	Intron	MIR4253	0.564466	0.0848117	0.208826	0.139255
cg22683154	chr1	23345188	23345188	0.09	CGI-Shore	Promoter	KDM1A	0.644633	0.143443	0.603167	0.127287
cg06517521	chr1	23363957	23363957	0.014	Non-CGI	Intron	MIR3115	0.753326	0.104346	0.733984	0.128557
cg03967533	chr1	23378206	23378206	0.013	Non-CGI	Intron	MIR3115	0.774193	0.119916	0.679318	0.196621
cg02237295	chr1	23502882	23502882	0.021	CGI-Shore	Intron	LUZP1	0.85284	0.0987753	0.797024	0.152227
cg00023024	chr1	23521272	23521272	0.027	CGI-Shore	Promoter	HTR1D	0.19828	0.177148	0.148713	0.0794382
cg11953164	chr1	23521307	23521307	0.027	CGI-Shore	Promoter	HTR1D	0.254126	0.133277	0.152886	0.110313
cg20678835	chr1	23521332	23521332	0.027	CGI-Shore	Promoter	HTR1D	0.243722	0.136356	0.152443	0.144338
cg15469171	chr1	23541345	23541345	0.021	CGI-Shelf	Intergenic	HTR1D	0.714913	0.147029	0.587129	0.185981
cg27447006	chr1	23763279	23763279	0.085	CGI	Promoter	TCEA3	0.581026	0.189581	0.361745	0.204899
cg11336311	chr1	23887324	23887324	0.024	CGI-Shore	Promoter	ID3	0.55904	0.126698	0.547537	0.0858175
cg24406162	chr1	24017943	24017943	0.093	CGI-Shore	Promoter	RPL11	0.381145	0.172442	0.265454	0.0742923
cg25203007	chr1	24126017	24126017	0.08	CGI-Shore	5UTR	GALE	0.495182	0.102285	0.54529	0.122231
cg25037394	chr1	24152592	24152592	0.081	CGI-Shore	Promoter	HMGCL	0.659168	0.146536	0.761929	0.100125
cg22232708	chr1	24153136	24153136	0.056	CGI-Shore	Promoter	HMGCL	0.761704	0.150939	0.720344	0.208899
cg16312972	chr1	24302860	24302860	0.014	CGI-Shelf	Intron	SRSF10	0.526697	0.114449	0.555635	0.0623284
cg01364674	chr1	24348512	24348512	0.02	Non-CGI	Intergenic	SRSF10	0.734594	0.127769	0.693938	0.123318
cg16903060	chr1	24621673	24621673	0.035	Non-CGI	Intergenic	GRHL3	0.685286	0.143179	0.457137	0.196472
cg13987674	chr1	24649494	24649494	0.081	CGI-Shore	Promoter	GRHL3	0.786315	0.117106	0.739573	0.150157
cg16521555	chr1	25069086	25069086	0.036	CGI-Shelf	Intergenic	CLIC4	0.634292	0.1254	0.799462	0.0734971
cg19857379	chr1	25105430	25105430	0.017	Non-CGI	Intron	CLIC4	0.672304	0.0868101	0.675348	0.103578
cg13461622	chr1	25291385	25291385	0.068	CGI-Shore	5UTR	RUNX3	0.138646	0.0943187	0.491259	0.150357
cg24488469	chr1	25426427	25426427	0.025	Non-CGI	Intergenic	SYF2	0.353927	0.0995194	0.492334	0.0992297
cg26890309	chr1	25569315	25569315	0.017	CGI-Shelf	Intron	SYF2	0.818728	0.0766583	0.761122	0.130454
cg10117171	chr1	25599238	25599238	0.018	Non-CGI	Intron	RHD	0.466653	0.138816	0.533426	0.133485
cg09027133	chr1	25945042	25945042	0.093	CGI-Shore	Intron	MAN1C1	0.682887	0.124417	0.384673	0.131052
cg06631999	chr1	26217268	26217268	0.023	Non-CGI	Intron	MIR3917	0.599905	0.161158	0.454232	0.204307
cg18212039	chr1	26346812	26346812	0.035	Non-CGI	Promoter	EXTL1	0.383713	0.135518	0.350176	0.155781
cg12445424	chr1	26605141	26605141	0.017	CGI-Shore	Promoter	SH3BGRL3	0.263647	0.0987529	0.330108	0.0949944
cg25368667	chr1	26675790	26675790	0.033	Non-CGI	Intron	AIM1L	0.545804	0.108607	0.402906	0.108668
cg05307957	chr1	27028974	27028974	0.006	Non-CGI	Intron	ARID1A	0.401151	0.105814	0.357938	0.0770144
cg18973247	chr1	27070873	27070873	0.021	Non-CGI	Intron	PIGV	0.186584	0.118851	0.172308	0.110381
cg08535184	chr1	27152066	27152066	0.041	CGI-Shore	Promoter	ZDHHC18	0.398439	0.177089	0.383049	0.192225
cg17796198	chr1	27228191	27228191	0.036	CGI-Shore	Promoter	GPATCH3	0.736845	0.142046	0.732606	0.154412
cg05778820	chr1	27471782	27471782	0.023	Non-CGI	Intron	SLC9A1	0.759323	0.120271	0.564819	0.154895
cg24738346	chr1	27479312	27479312	0.013	CGI-Shore	Intron	SLC9A1	0.186051	0.112387	0.145592	0.0966534
cg09668030	chr1	27852173	27852173	0.04	CGI-Shelf	Intergenic	WASF2	0.167123	0.1042	0.178471	0.0546283
cg00065048	chr1	27962037	27962037	0.072	CGI-Shore	Promoter	FGR	0.342708	0.115789	0.340608	0.0966109
cg23206761	chr1	28210796	28210796	0.044	Non-CGI	Intron	THEMIS2	0.631907	0.117837	0.600312	0.113915
cg22862846	chr1	28560543	28560543	0.062	CGI-Shore	Promoter	DNAJC8	0.693963	0.106208	0.73319	0.09819
cg03040423	chr1	28560936	28560936	0.056	CGI-Shore	Promoter	DNAJC8	0.795254	0.0943021	0.773822	0.103866
cg16392691	chr1	28587771	28587771	0.064	CGI-Shore	Intron	SESN2	0.727911	0.0951387	0.706246	0.12312
cg26341453	chr1	28593732	28593732	0.02	Non-CGI	Intron	SESN2	0.280723	0.127778	0.461497	0.125823
cg07807470	chr1	28837350	28837350	0.028	Non-CGI	3UTR	RCC1	0.396736	0.18495	0.200475	0.232165
cg21438252	chr1	28904846	28904846	0.015	CGI-Shelf	3UTR	SNORD99	0.407921	0.0933585	0.361793	0.0989878
cg09798313	chr1	28966889	28966889	0.026	CGI-Shelf	Intron	TAF12	0.715243	0.0916326	0.761618	0.118017
cg15700489	chr1	28975001	28975001	0.076	CGI-Shore	Promoter	RNU11	0.154825	0.106456	0.190815	0.0759583
cg07346171	chr1	29281659	29281659	0.02	Non-CGI	Intron	EPB41	0.698101	0.0643666	0.624451	0.084209
cg14182254	chr1	29497954	29497954	0.017	Non-CGI	Intron	SRSF4	0.274967	0.0707638	0.42042	0.184391
cg22795471	chr1	29565099	29565099	0.153	CGI	Intron	PTPRU	0.382762	0.0918873	0.265239	0.11261
cg13466456	chr1	29587088	29587088	0.106	CGI	Intron	PTPRU	0.646963	0.0978875	0.53926	0.148232
cg03254146	chr1	30240119	30240119	0.047	CGI-Shore	Intergenic	PTPRU	0.588333	0.11394	0.669478	0.0726176
cg20013177	chr1	30427097	30427097	0.019	Non-CGI	Intergenic	MATN1-AS1	0.411699	0.133071	0.502265	0.0795516
cg03420846	chr1	31406864	31406864	0.025	Non-CGI	Intron	SNORD103A	0.488541	0.0871635	0.341383	0.122094
cg08136313	chr1	31459731	31459731	0.031	Non-CGI	Intron	SNORD85	0.259728	0.0876747	0.381457	0.15345
cg02955229	chr1	31765318	31765318	0.028	CGI-Shelf	Intron	SNRNP40	0.725625	0.100149	0.689572	0.102214
cg25938569	chr1	31894682	31894682	0.026	CGI-Shore	Intron	SERINC2	0.75848	0.1046	0.706631	0.117687
cg17799742	chr1	32057406	32057406	0.02	CGI-Shelf	Intergenic	TINAGL1	0.583612	0.0923555	0.669145	0.100248
cg13098124	chr1	32113313	32113313	0.014	CGI-Shelf	Intergenic	PEF1	0.557263	0.11922	0.593435	0.131821
cg00566320	chr1	32172204	32172204	0.03	CGI-Shelf	Intergenic	COL16A1	0.287816	0.126028	0.272919	0.139266
cg21164095	chr1	32228821	32228821	0.147	CGI	Intron	ADGRB2	0.37381	0.102313	0.379834	0.107781
cg07915117	chr1	32421131	32421131	0.023	Non-CGI	Intergenic	PTP4A2	0.857851	0.0874271	0.785295	0.138292
cg11018488	chr1	32482522	32482522	0.042	CGI-Shore	Intron	KHDRBS1	0.760018	0.119305	0.724322	0.114648
cg17796511	chr1	32566833	32566833	0.022	Non-CGI	Intron	KPNA6	0.553195	0.0638554	0.506757	0.0859626
cg08717931	chr1	32617124	32617124	0.022	Non-CGI	Intron	TXLNA	0.545327	0.142991	0.484729	0.161835
cg01235983	chr1	32669150	32669150	0.024	CGI-Shore	Intron	IQCC	0.64192	0.11428	0.605862	0.124806
cg16985778	chr1	32708234	32708234	0.041	CGI-Shore	Promoter	MTMR9LP	0.416735	0.205216	0.184657	0.174766
cg21155609	chr1	32713275	32713275	0.044	CGI-Shore	FirstExon	FAM167B	0.5039	0.145501	0.239435	0.204817
cg08263140	chr1	32864238	32864238	0.021	CGI-Shelf	Intergenic	BSDC1	0.400123	0.100267	0.293453	0.125743
cg07019697	chr1	32953089	32953089	0.027	Non-CGI	3UTR	ZBTB8A	0.777394	0.110644	0.696827	0.115571
cg04260867	chr1	33004424	33004424	0.092	CGI-Shore	Promoter	ZBTB8A	0.373262	0.103192	0.494633	0.0872716
cg22350438	chr1	33150185	33150185	0.012	Non-CGI	3UTR	SYNC	0.553936	0.107873	0.386064	0.158384
cg12634957	chr1	33169850	33169850	0.033	CGI-Shore	Promoter	SYNC	0.463531	0.156481	0.568824	0.157248
cg05695699	chr1	33235324	33235324	0.08	CGI-Shore	Exon	KIAA1522	0.751925	0.131709	0.413854	0.229117
cg13898557	chr1	33237233	33237233	0.059	CGI-Shore	Exon	KIAA1522	0.847099	0.0978108	0.846786	0.0956652
cg13690407	chr1	33473178	33473178	0.03	Non-CGI	Intron	AK2	0.673276	0.0824385	0.468586	0.106518
cg11588279	chr1	33645718	33645718	0.06	CGI-Shore	Intron	TRIM62	0.677556	0.0991679	0.67326	0.106367
cg04502407	chr1	33805507	33805507	0.02	Non-CGI	Intron	MIR3605	0.659635	0.0875994	0.606971	0.109477
cg02362848	chr1	33848786	33848786	0.022	Non-CGI	Intron	PHC2	0.435886	0.14916	0.49654	0.123815
cg15593269	chr1	33875964	33875964	0.009	Non-CGI	Intron	PHC2	0.507201	0.117724	0.172011	0.0554833
cg00483992	chr1	35449536	35449536	0.027	CGI-Shore	Exon	ZMYM6NB	0.460126	0.0965245	0.500844	0.0930829
cg11983385	chr1	35917355	35917355	0.01	Non-CGI	Exon	NCDN	0.38869	0.123353	0.39005	0.10003
cg24940583	chr1	36020939	36020939	0.017	CGI-Shore	Intron	NCDN	0.522032	0.096907	0.258401	0.160575
cg21460382	chr1	36121955	36121955	0.015	Non-CGI	Intergenic	PSMB2	0.583048	0.069555	0.493208	0.114104
cg25551262	chr1	36231895	36231895	0.046	CGI-Shelf	Intron	CLSPN	0.743606	0.144682	0.687338	0.186332
cg15127443	chr1	36321064	36321064	0.023	Non-CGI	3UTR	AGO1	0.549839	0.0941048	0.431047	0.0942661
cg09752398	chr1	36335392	36335392	0.066	CGI	Promoter	AGO1	0.497158	0.119389	0.580573	0.0986267
cg21837323	chr1	36397936	36397936	0.054	CGI-Shore	Intron	AGO3	0.470286	0.0949577	0.517222	0.0900293
cg04872603	chr1	36594217	36594217	0.031	CGI-Shelf	Intergenic	TRAPPC3	0.434712	0.123853	0.420134	0.128711
cg04237482	chr1	36688374	36688374	0.058	CGI-Shore	Promoter	THRAP3	0.80229	0.120798	0.760246	0.162646
cg01873305	chr1	36931324	36931324	0.022	CGI-Shore	Promoter	MRPS15	0.693187	0.105991	0.698488	0.0901391
cg09363841	chr1	37513479	37513479	0.05	CGI	Intergenic	GRIK3	0.59091	0.090301	0.583111	0.132661
cg00859858	chr1	37944257	37944257	0.03	CGI-Shelf	Promoter	ZC3H12A	0.370309	0.182226	0.208424	0.179804
cg24330902	chr1	38021434	38021434	0.044	CGI-Shore	Promoter	DNALI1	0.589178	0.0875449	0.562188	0.153998
cg11521434	chr1	38227381	38227381	0.083	CGI	Exon	EPHA10	0.369997	0.102237	0.305779	0.125638
cg26528311	chr1	38462546	38462546	0.077	CGI-Shore	3UTR	SF3A3	0.454308	0.0711596	0.431395	0.11212
cg01941663	chr1	38476345	38476345	0.028	CGI-Shore	Intergenic	UTP11L	0.683471	0.0857966	0.680296	0.103055
cg26803725	chr1	38916929	38916929	0.017	Non-CGI	Intergenic	LINC01343	0.291209	0.1329	0.401756	0.136991
cg25031670	chr1	38964472	38964472	0.023	Non-CGI	Intergenic	LINC01343	0.252101	0.120757	0.220956	0.0694916
cg07104860	chr1	39175370	39175370	0.054	CGI-Shore	Intergenic	MYCBP	0.509076	0.100432	0.514185	0.121529
cg12410921	chr1	39249664	39249664	0.047	CGI	Intergenic	MYCBP	0.374225	0.0813636	0.314069	0.113413
cg06780308	chr1	39265808	39265808	0.012	CGI-Shelf	Intergenic	MYCBP	0.567021	0.0612857	0.583557	0.116852
cg25970120	chr1	39325951	39325951	0.121	CGI	Promoter	MYCBP	0.0245663	0.164257	0.024922	0.168841
cg05005073	chr1	39513326	39513326	0.042	Non-CGI	Intergenic	NDUFS5	0.586202	0.143744	0.204789	0.104755
cg20286956	chr1	39547918	39547918	0.141	CGI	Promoter	MACF1	0.229428	0.0960529	0.197093	0.0651787
cg17431079	chr1	39607710	39607710	0.008	Non-CGI	Intron	MACF1	0.420031	0.128993	0.490847	0.223518
cg05800561	chr1	39680296	39680296	0.019	Non-CGI	Intron	MACF1	0.699396	0.140933	0.590026	0.202804
cg00352106	chr1	39864197	39864197	0.019	Non-CGI	Intron	KIAA0754	0.643314	0.0740186	0.523247	0.142085
cg10243676	chr1	40024971	40024971	0.063	CGI	Intron	PPIEL	0.389449	0.126882	0.363848	0.142743
cg12425180	chr1	40033305	40033305	0.027	Non-CGI	Promoter	SNORA55	0.734365	0.134389	0.652251	0.141094
cg00546153	chr1	40205266	40205266	0.075	CGI	Intron	PPIE	0.364017	0.0745559	0.299084	0.101893
cg10982280	chr1	40238140	40238140	0.039	CGI-Shore	Promoter	OXCT2	0.780192	0.0915983	0.583639	0.154399
cg12583369	chr1	40361910	40361910	0.011	Non-CGI	3UTR	MYCL	0.401215	0.134532	0.185366	0.104235
cg13363823	chr1	40362907	40362907	0.025	CGI-Shelf	3UTR	MYCL	0.690794	0.09785	0.530067	0.161587
cg24518873	chr1	40566060	40566060	0.03	CGI-Shelf	Intergenic	PPT1	0.623222	0.114072	0.617099	0.168609
cg01015662	chr1	40598394	40598394	0.094	CGI	Intergenic	RLF	0.367432	0.0953291	0.426017	0.160761
cg27264437	chr1	40843940	40843940	0.019	CGI-Shelf	Intron	SMAP2	0.831028	0.0852696	0.794562	0.120695
cg24006654	chr1	41131970	41131970	0.08	CGI-Shore	Promoter	RIMS3	0.250239	0.0877105	0.387047	0.102678
cg07387734	chr1	41218983	41218983	0.016	Non-CGI	Promoter	MIR30E	0.844409	0.0776715	0.79039	0.132524
cg12627726	chr1	41290409	41290409	0.045	Non-CGI	Intron	CITED4	0.415839	0.127642	0.587071	0.106743
cg17089019	chr1	41343215	41343215	0.012	Non-CGI	Intergenic	CITED4	0.396617	0.135046	0.62411	0.0798066
cg08900518	chr1	41410216	41410216	0.029	Non-CGI	Intergenic	CTPS1	0.739312	0.10421	0.494417	0.153003
cg20285609	chr1	41622030	41622030	0.022	Non-CGI	Intron	SCMH1	0.838342	0.0914301	0.784415	0.136304
cg11706129	chr1	41889307	41889307	0.058	CGI-Shore	Intergenic	EDN2	0.631445	0.10976	0.694013	0.05554
cg27438425	chr1	41952221	41952221	0.044	Non-CGI	Promoter	EDN2	0.614334	0.117418	0.509444	0.171252
cg17892259	chr1	42149829	42149829	0.011	Non-CGI	Intron	EDN2	0.441713	0.131824	0.356883	0.169501
cg10054398	chr1	42208040	42208040	0.022	Non-CGI	Intron	EDN2	0.376493	0.108917	0.294087	0.0901203
cg23114964	chr1	42217077	42217077	0.03	Non-CGI	Intron	EDN2	0.366264	0.158389	0.469231	0.125742
cg11857452	chr1	42224680	42224680	0.008	Non-CGI	Intron	EDN2	0.280315	0.128121	0.201525	0.0272391
cg13423554	chr1	42317463	42317463	0.02	Non-CGI	Intron	HIVEP3	0.438225	0.164762	0.369205	0.184957
cg21830221	chr1	42334284	42334284	0.019	Non-CGI	Intron	HIVEP3	0.224113	0.147274	0.483802	0.173159
cg13582711	chr1	42500379	42500379	0.061	CGI-Shore	Intron	HIVEP3	0.653484	0.121149	0.639501	0.102407
cg00068412	chr1	42506828	42506828	0.067	CGI	Intergenic	HIVEP3	0.647768	0.0857609	0.682319	0.082556
cg13563070	chr1	43145343	43145343	0.023	CGI-Shore	Intron	YBX1	0.622093	0.170753	0.478944	0.201774
cg26617272	chr1	43279726	43279726	0.025	CGI-Shelf	Intron	ERMAP	0.212651	0.149049	0.192782	0.0520119
cg05942022	chr1	43402591	43402591	0.023	Non-CGI	Intron	SLC2A1-AS1	0.374569	0.193311	0.364646	0.17304
cg16738646	chr1	43409193	43409193	0.027	Non-CGI	Intron	SLC2A1-AS1	0.79506	0.0966937	0.718434	0.13167
cg00568910	chr1	43429380	43429380	0.032	Non-CGI	Intron	SLC2A1	0.309464	0.102541	0.291403	0.0859929
cg10064484	chr1	44028433	44028433	0.047	CGI-Shelf	Intron	PTPRF	0.791574	0.0913874	0.740867	0.112979
cg17156276	chr1	44126005	44126005	0.034	Non-CGI	Exon	KDM4A	0.787491	0.1125	0.74689	0.151063
cg07598341	chr1	44344466	44344466	0.017	Non-CGI	Intron	ARTN	0.783364	0.137722	0.751573	0.172906
cg17414508	chr1	44398516	44398516	0.055	CGI-Shore	Promoter	ARTN	0.523337	0.0731372	0.391941	0.108716
cg04295094	chr1	44566251	44566251	0.024	CGI-Shelf	Intron	KLF17	0.73216	0.0907269	0.753159	0.0888908
cg08533162	chr1	44705417	44705417	0.021	CGI-Shore	Intron	DMAP1	0.32104	0.0854775	0.266161	0.10268
cg12527478	chr1	44844189	44844189	0.026	Non-CGI	Intergenic	ERI3	0.505332	0.125624	0.382399	0.132205
cg02072975	chr1	45249541	45249541	0.086	CGI-Shore	3UTR	BEST4	0.754572	0.111035	0.668935	0.145529
cg16814416	chr1	45272261	45272261	0.093	CGI-Shore	Promoter	TCTEX1D4	0.585264	0.0753082	0.179851	0.14778
cg04380118	chr1	45670624	45670624	0.055	CGI-Shore	Intron	ZSWIM5	0.511102	0.0986483	0.444105	0.22703
cg04975920	chr1	46646224	46646224	0.023	Non-CGI	5UTR	PIK3R3	0.539463	0.108693	0.464035	0.111674
cg19856273	chr1	46668472	46668472	0.064	CGI-Shore	Promoter	LURAP1	0.345684	0.182462	0.22927	0.139195
cg26881761	chr1	47698493	47698493	0.09	CGI-Shore	Promoter	TAL1	0.397737	0.124347	0.542881	0.144726
cg06829686	chr1	47910843	47910843	0.125	CGI	Intergenic	FOXD2	0.411536	0.131102	0.437433	0.129631
cg18017482	chr1	47915599	47915599	0.057	CGI	Intergenic	FOXD2	0.529514	0.128865	0.515191	0.0975011
cg06817454	chr1	48360454	48360454	0.025	Non-CGI	Intron	TRABD2B	0.530397	0.126111	0.502894	0.114692
cg27522154	chr1	48458463	48458463	0.034	CGI-Shore	Intron	TRABD2B	0.162909	0.101465	0.235098	0.1206
cg25281584	chr1	49511514	49511514	0.009	Non-CGI	Promoter	BEND5	0.466503	0.106499	0.577193	0.0831881
cg13909533	chr1	50568847	50568847	0.018	Non-CGI	Promoter	ELAVL4	0.241739	0.0966957	0.303882	0.123814
cg13844820	chr1	50574156	50574156	0.017	Non-CGI	Promoter	ELAVL4	0.454388	0.123395	0.515292	0.0914488
cg08538032	chr1	50574507	50574507	0.026	Non-CGI	Promoter	ELAVL4	0.323378	0.0987328	0.334134	0.0761937
cg08106706	chr1	50574591	50574591	0.028	Non-CGI	Promoter	ELAVL4	0.365859	0.121197	0.2823	0.0835763
cg22791535	chr1	50666910	50666910	0.025	Non-CGI	3UTR	ELAVL4	0.629056	0.0846294	0.608665	0.108921
cg01971034	chr1	50796642	50796642	0.011	CGI-Shelf	Intergenic	DMRTA2	0.443363	0.134696	0.530086	0.107365
cg09846084	chr1	50888024	50888024	0.119	CGI	Promoter	DMRTA2	0.602087	0.0999711	0.438602	0.139341
cg02030141	chr1	51124256	51124256	0.01	Non-CGI	Intron	DMRTA2	0.61909	0.085785	0.575858	0.149598
cg07174182	chr1	51127561	51127561	0.025	Non-CGI	Intron	DMRTA2	0.619129	0.110531	0.5793	0.151206
cg12620005	chr1	51779655	51779655	0.026	Non-CGI	Intron	TTC39A	0.699071	0.095409	0.4643	0.133088
cg17852564	chr1	51806490	51806490	0.023	CGI-Shelf	Intron	TTC39A	0.524018	0.141993	0.583017	0.133521
cg03761216	chr1	51986130	51986130	0.025	CGI-Shore	Promoter	EPS15	0.576273	0.0627756	0.354811	0.137627
cg13965924	chr1	52049419	52049419	0.032	Non-CGI	Intron	OSBPL9	0.178339	0.117467	0.0661686	0.0830014
cg26009944	chr1	52210504	52210504	0.006	Non-CGI	Intron	MIR761	0.470038	0.093676	0.495173	0.142818
cg05749906	chr1	53054907	53054907	0.01	Non-CGI	Intergenic	GPX7	0.713958	0.10554	0.678871	0.124658
cg21572480	chr1	53161198	53161198	0.03	CGI-Shelf	Intron	COA7	0.518636	0.167666	0.692354	0.101914
cg01808968	chr1	53574533	53574533	0.028	Non-CGI	Intron	SLC1A7	0.731819	0.110437	0.573279	0.146239
cg00094585	chr1	53631322	53631322	0.013	Non-CGI	Intergenic	SLC1A7	0.588794	0.103505	0.403139	0.157153
cg06525453	chr1	53661448	53661448	0.037	CGI-Shore	Promoter	CPT2	0.704837	0.0923849	0.286333	0.154501
cg24107728	chr1	53760337	53760337	0.027	Non-CGI	Intron	LRP8	0.419022	0.160506	0.254106	0.180348
cg06905679	chr1	54008126	54008126	0.035	Non-CGI	Intron	DMRTB1	0.340793	0.0966182	0.254407	0.108645
cg23019565	chr1	54144343	54144343	0.037	CGI-Shore	Intron	GLIS1	0.694649	0.0815792	0.444992	0.140273
cg00454274	chr1	54200587	54200587	0.031	CGI-Shore	Promoter	GLIS1	0.701377	0.122632	0.444135	0.131464
cg17843923	chr1	54238032	54238032	0.01	Non-CGI	Exon	GLIS1	0.756648	0.162513	0.790431	0.136414
cg00959749	chr1	54302681	54302681	0.041	CGI-Shore	Intron	NDC1	0.564491	0.137017	0.572777	0.169295
cg16096432	chr1	54776890	54776890	0.025	Non-CGI	Intron	SSBP3	0.64576	0.100318	0.64011	0.101393
cg18764544	chr1	54803684	54803684	0.036	Non-CGI	Intron	SSBP3	0.590911	0.145635	0.506926	0.109132
cg02832224	chr1	54825291	54825291	0.026	CGI-Shelf	Intron	SSBP3	0.338027	0.139139	0.296724	0.121295
cg17819831	chr1	54852813	54852813	0.031	CGI-Shelf	Intron	SSBP3	0.794872	0.0979838	0.624924	0.147698
cg10177197	chr1	55316481	55316481	0.027	Non-CGI	3UTR	DHCR24	0.463984	0.136001	0.233322	0.113446
cg20377762	chr1	55447028	55447028	0.105	CGI-Shore	Intron	TMEM61	0.79835	0.102275	0.749489	0.134851
cg22029640	chr1	55501145	55501145	0.021	CGI-Shelf	Intergenic	PCSK9	0.769447	0.088992	0.762728	0.0979756
cg14993491	chr1	55504971	55504971	0.103	CGI-Shore	Promoter	PCSK9	0.455292	0.135124	0.284706	0.0944845
cg05964000	chr1	55564130	55564130	0.019	Non-CGI	Intron	PCSK9	0.790107	0.109771	0.797662	0.11144
cg01531551	chr1	56076866	56076866	0.01	Non-CGI	Intron	MIR4422	0.480208	0.0750285	0.571856	0.106394
cg11523071	chr1	56160889	56160889	0.012	Non-CGI	Intron	MIR4422	0.363453	0.102848	0.415358	0.116125
cg25764120	chr1	56192381	56192381	0.016	Non-CGI	Intron	MIR4422	0.74093	0.133281	0.512763	0.221347
cg19302183	chr1	56397400	56397400	0.009	Non-CGI	Intergenic	PPAP2B	0.700577	0.0786302	0.423051	0.0643857
cg27547053	chr1	56531471	56531471	0.014	Non-CGI	Intergenic	PPAP2B	0.842226	0.10169	0.737529	0.19069
cg03724279	chr1	56636154	56636154	0.009	Non-CGI	Intergenic	PPAP2B	0.295411	0.101509	0.55436	0.106111
cg10181192	chr1	56840643	56840643	0.019	Non-CGI	Intergenic	PPAP2B	0.434686	0.19979	0.31718	0.206667
cg26837800	chr1	56842338	56842338	0.011	Non-CGI	Intergenic	PPAP2B	0.54384	0.119901	0.269803	0.143843
cg13320211	chr1	57037591	57037591	0.022	Non-CGI	Intron	PPAP2B	0.760482	0.130705	0.726507	0.125789
cg09684245	chr1	57263497	57263497	0.015	Non-CGI	Intron	C1orf168	0.685977	0.101125	0.700635	0.108335
cg25726133	chr1	57458781	57458781	0.023	Non-CGI	Intergenic	C8B	0.672477	0.112815	0.692501	0.113885
cg15158891	chr1	57623441	57623441	0.016	Non-CGI	Intron	C8B	0.645032	0.0972765	0.545921	0.133695
cg17448028	chr1	58453640	58453640	0.014	Non-CGI	Intron	OMA1	0.408584	0.165073	0.507889	0.140604
cg10759272	chr1	58460380	58460380	0.012	Non-CGI	Intron	OMA1	0.489722	0.137505	0.533131	0.139849
cg12629008	chr1	58625006	58625006	0.016	Non-CGI	Intron	OMA1	0.342257	0.125263	0.488458	0.0918964
cg10840704	chr1	59058639	59058639	0.009	Non-CGI	Intergenic	TACSTD2	0.46518	0.127633	0.351667	0.142165
cg01556275	chr1	59245597	59245597	0.007	CGI-Shore	Intergenic	JUN	0.641278	0.099005	0.322517	0.0857743
cg09468264	chr1	59340913	59340913	0.017	Non-CGI	Intron	LINC01135	0.432488	0.134493	0.474672	0.126096
cg05889266	chr1	59361647	59361647	0.019	Non-CGI	Intron	LINC01135	0.630769	0.145979	0.515603	0.178552
cg17171539	chr1	59398690	59398690	0.013	Non-CGI	Intergenic	LINC01135	0.330752	0.161479	0.206856	0.18471
cg06725089	chr1	59589154	59589154	0.011	Non-CGI	Intergenic	HSD52	0.77319	0.123968	0.626479	0.226509
cg00249614	chr1	59593751	59593751	0.006	Non-CGI	Intergenic	HSD52	0.455261	0.109765	0.421622	0.102827
cg26196860	chr1	59745563	59745563	0.012	Non-CGI	Intergenic	FGGY	0.43194	0.122722	0.724291	0.0899013
cg19245498	chr1	59884012	59884012	0.008	Non-CGI	Intron	FGGY	0.549013	0.0611161	0.694575	0.0966282
cg15594444	chr1	59893192	59893192	0.014	Non-CGI	Intron	FGGY	0.623446	0.133546	0.466097	0.178765
cg16398581	chr1	59986591	59986591	0.018	Non-CGI	Intron	MIR4711	0.626037	0.108094	0.434652	0.0859509
cg19773937	chr1	60216631	60216631	0.01	Non-CGI	Intron	MIR4711	0.465566	0.172509	0.205313	0.151837
cg18348836	chr1	60282400	60282400	0.018	CGI-Shore	Intron	HOOK1	0.476127	0.133472	0.453524	0.0651821
cg00059015	chr1	60340545	60340545	0.01	Non-CGI	3UTR	CYP2J2	0.718242	0.106844	0.74072	0.0894632
cg22361604	chr1	61435148	61435148	0.017	Non-CGI	Intron	NFIA	0.658226	0.12583	0.635571	0.149743
cg18380742	chr1	61674366	61674366	0.011	Non-CGI	Intron	NFIA	0.705955	0.11929	0.592752	0.0534714
cg19726852	chr1	61715231	61715231	0.02	Non-CGI	Intron	NFIA	0.689821	0.0994364	0.689721	0.118875
cg17436476	chr1	62120002	62120002	0.072	CGI	FirstExon	MGC34796	0.54345	0.0849051	0.530997	0.0769034
cg04914562	chr1	62207459	62207459	0.096	CGI-Shore	Promoter	INADL	0.614156	0.104934	0.481761	0.0997438
cg24442766	chr1	62270278	62270278	0.008	Non-CGI	Promoter	INADL	0.577532	0.224752	0.596653	0.208123
cg19704074	chr1	63062212	63062212	0.011	Non-CGI	Promoter	ANGPTL3	0.616673	0.0921899	0.540005	0.0738377
cg19896129	chr1	63156450	63156450	0.008	CGI-Shore	Intergenic	DOCK7	0.300621	0.133926	0.561447	0.108511
cg04104489	chr1	64063351	64063351	0.017	CGI-Shelf	Intron	PGM1	0.586609	0.107287	0.609274	0.0907403
cg13942627	chr1	64283520	64283520	0.015	Non-CGI	Intron	ROR1	0.557664	0.118313	0.719494	0.0906218
cg11786966	chr1	64508232	64508232	0.016	Non-CGI	Intron	UBE2U	0.672945	0.106517	0.448699	0.137133
cg21850722	chr1	64558474	64558474	0.011	Non-CGI	Intron	UBE2U	0.617599	0.144455	0.638811	0.162612
cg00327437	chr1	64578227	64578227	0.014	Non-CGI	Promoter	UBE2U	0.437633	0.133879	0.376262	0.191007
cg07797372	chr1	64602654	64602654	0.023	Non-CGI	Intron	UBE2U	0.768818	0.0794728	0.465603	0.203726
cg10753073	chr1	64669599	64669599	0.042	CGI-Shore	5UTR	UBE2U	0.769747	0.13535	0.718174	0.154957
cg12608727	chr1	64711033	64711033	0.015	Non-CGI	Intergenic	UBE2U	0.763038	0.107039	0.716737	0.112901
cg26880963	chr1	65209468	65209468	0.04	CGI-Shore	Promoter	RAVER2	0.844017	0.076391	0.833718	0.0938813
cg23619577	chr1	65297524	65297524	0.014	Non-CGI	3UTR	RAVER2	0.700805	0.149421	0.699752	0.124884
cg01781382	chr1	65878951	65878951	0.012	Non-CGI	3UTR	LEPR	0.661807	0.114804	0.502542	0.160415
cg11807188	chr1	65924844	65924844	0.007	Non-CGI	Intron	LEPR	0.733319	0.0953781	0.290805	0.149783
cg11228758	chr1	65976172	65976172	0.01	Non-CGI	Intron	LEPR	0.572839	0.116098	0.49943	0.114727
cg17892601	chr1	66723177	66723177	0.014	Non-CGI	Intron	SGIP1	0.728229	0.0958944	0.674851	0.112032
cg23084441	chr1	67453650	67453650	0.011	Non-CGI	3UTR	MIER1	0.508493	0.169119	0.527716	0.207385
cg25208677	chr1	67521487	67521487	0.016	CGI-Shore	Promoter	SLC35D1	0.648299	0.109849	0.591535	0.0977002
cg21944219	chr1	67523185	67523185	0.005	CGI-Shelf	Intergenic	SLC35D1	0.654443	0.167764	0.585692	0.207825
cg23042676	chr1	67855787	67855787	0.006	Non-CGI	Exon	SERBP1	0.643741	0.205188	0.656502	0.192363
cg07373957	chr1	68148896	68148896	0.007	CGI-Shelf	Promoter	GADD45A	0.747587	0.13461	0.568752	0.216569
cg26110064	chr1	68154614	68154614	0.01	CGI-Shelf	Intergenic	GADD45A	0.691546	0.195456	0.57721	0.27486
cg00147943	chr1	68225713	68225713	0.02	Non-CGI	Intron	GNG12-AS1	0.753696	0.0848424	0.602343	0.143471
cg25407736	chr1	68296179	68296179	0.017	CGI-Shore	Promoter	GNG12-AS1	0.675436	0.115371	0.559998	0.153485
cg10038185	chr1	68517273	68517273	0.066	CGI	Promoter	DIRAS3	0.435436	0.0850832	0.406467	0.123412
cg22850128	chr1	68654112	68654112	0.011	Non-CGI	Intron	MIR1262	0.30866	0.0709135	0.738007	0.0872807
cg06977823	chr1	69778399	69778399	0.039	Non-CGI	Intergenic	LRRC7	0.513191	0.110277	0.533803	0.101996
cg07093570	chr1	70953380	70953380	0.01	Non-CGI	Intergenic	CTH	0.813799	0.0737106	0.694635	0.163439
cg24940889	chr1	71929976	71929976	0.015	Non-CGI	Intron	NEGR1-IT1	0.825775	0.0821894	0.617049	0.146414
cg05928873	chr1	72302970	72302970	0.017	Non-CGI	Promoter	NEGR1-IT1	0.573802	0.126259	0.714031	0.0959542
cg11579905	chr1	74663297	74663297	0.052	CGI-Shore	Promoter	LRRIQ3	0.30247	0.101397	0.604507	0.0709449
cg24509237	chr1	74666471	74666471	0.017	CGI-Shelf	Intron	FPGT-TNNI3K	0.755295	0.109917	0.775683	0.111323
cg11248166	chr1	74988194	74988194	0.012	Non-CGI	Intron	ERICH3	0.331451	0.173594	0.355138	0.127438
cg04972669	chr1	75808730	75808730	0.009	Non-CGI	Intron	LHX8	0.535937	0.119366	0.611085	0.0844874
cg09636727	chr1	77477593	77477593	0.017	Non-CGI	Intron	ST6GALNAC5	0.708173	0.0915166	0.690469	0.111049
cg17486075	chr1	77788391	77788391	0.019	Non-CGI	Intron	AK5	0.746276	0.205101	0.772954	0.174485
cg15505642	chr1	77836400	77836400	0.011	Non-CGI	Intron	AK5	0.230162	0.109718	0.499337	0.0916933
cg05120668	chr1	78275707	78275707	0.009	CGI-Shore	Intron	FAM73A	0.762137	0.0755857	0.42805	0.179197
cg02083528	chr1	78280850	78280850	0.007	CGI-Shelf	Exon	FAM73A	0.718482	0.0969508	0.665524	0.136066
cg17788761	chr1	78340579	78340579	0.011	CGI-Shelf	Exon	NEXN	0.77555	0.081455	0.764661	0.106679
cg03737629	chr1	78343253	78343253	0.018	Non-CGI	3UTR	NEXN	0.636575	0.104612	0.621543	0.139331
cg17415326	chr1	79350918	79350918	0.011	Non-CGI	Intergenic	ADGRL4	0.398253	0.175624	0.431618	0.193141
cg06903369	chr1	80181827	80181827	0.007	Non-CGI	Intergenic	ADGRL4	0.372871	0.116755	0.444442	0.0607374
cg23619753	chr1	81593103	81593103	0.006	Non-CGI	Intergenic	ADGRL2	0.448386	0.142588	0.557894	0.112382
cg17971947	chr1	81891793	81891793	0.015	Non-CGI	Intron	ADGRL2	0.781148	0.0972271	0.698371	0.155899
cg24256191	chr1	81978221	81978221	0.01	Non-CGI	Intron	ADGRL2	0.732054	0.101152	0.737422	0.109484
cg18203280	chr1	82130951	82130951	0.007	Non-CGI	Intron	ADGRL2	0.805821	0.0907067	0.776719	0.128886
cg17222682	chr1	82147424	82147424	0.01	Non-CGI	Intron	ADGRL2	0.339803	0.180648	0.295715	0.130543
cg00856273	chr1	82165095	82165095	0.015	Non-CGI	Promoter	ADGRL2	0.420632	0.145535	0.229819	0.153731
cg10388307	chr1	82828058	82828058	0.006	Non-CGI	Intergenic	ADGRL2	0.339418	0.0974681	0.588942	0.112318
cg24114822	chr1	84542225	84542225	0.016	CGI-Shore	Promoter	PRKACB	0.652889	0.0877805	0.640777	0.100862
cg03854346	chr1	84842888	84842888	0.015	Non-CGI	Intron	UOX	0.810615	0.0663811	0.591586	0.146517
cg15876968	chr1	85086322	85086322	0.084	CGI-Shore	Intergenic	LINC01555	0.318685	0.102036	0.245585	0.140007
cg07372330	chr1	85111308	85111308	0.009	Non-CGI	3UTR	LINC01555	0.719255	0.0700058	0.694069	0.138702
cg08845235	chr1	85170253	85170253	0.009	Non-CGI	Intergenic	SSX2IP	0.733885	0.107113	0.749293	0.126011
cg03749697	chr1	85177860	85177860	0.013	Non-CGI	Intergenic	SSX2IP	0.661361	0.120132	0.392444	0.166038
cg22933875	chr1	85187209	85187209	0.009	Non-CGI	Intergenic	SSX2IP	0.837067	0.100213	0.737614	0.173788
cg03665853	chr1	85219864	85219864	0.054	CGI-Shore	Intergenic	SSX2IP	0.595829	0.130615	0.623982	0.104518
cg15575875	chr1	85220088	85220088	0.056	CGI	Intergenic	SSX2IP	0.463636	0.0827829	0.524391	0.13047
cg17846466	chr1	85391429	85391429	0.012	Non-CGI	3UTR	LPAR3	0.596384	0.110191	0.527117	0.115506
cg19729188	chr1	85725931	85725931	0.071	CGI-Shore	Promoter	C1orf52	0.621386	0.111389	0.350654	-0.039847
cg23665568	chr1	85745053	85745053	0.023	CGI-Shelf	Intron	BCL10	0.582479	0.115623	0.460421	0.0818391
cg01550348	chr1	85809159	85809159	0.008	Non-CGI	Intron	BCL10	0.339748	0.17191	0.257301	0.0569565
cg03938477	chr1	85832650	85832650	0.009	Non-CGI	Intron	BCL10	0.503925	0.119777	0.401561	0.128804
cg08908002	chr1	86050793	86050793	0.01	CGI-Shelf	Intergenic	CYR61	0.586758	0.201449	0.351123	0.241153
cg15036475	chr1	86078894	86078894	0.014	CGI-Shelf	Intergenic	CYR61	0.587612	0.159393	0.494453	0.195378
cg17807903	chr1	86174739	86174739	0.051	CGI-Shore	Promoter	ZNHIT6	0.403952	0.119396	0.37806	0.118013
cg20280835	chr1	86861201	86861201	0.101	CGI	Intron	ODF2L	0.161123	0.113301	0.300076	0.0733107
cg03981685	chr1	87615654	87615654	0.015	CGI-Shore	Intron	LINC01140	0.641753	0.135632	0.45803	0.210568
cg06712674	chr1	88231424	88231424	0.014	Non-CGI	Intergenic	LINC01364	0.667057	0.137784	0.480775	0.133631
cg13868361	chr1	89357908	89357908	0.089	CGI-Shore	Promoter	GTF2B	0.310581	0.137143	0.386653	0.13497
cg26264580	chr1	89454503	89454503	0.012	CGI-Shelf	Intron	RBMXL1	0.74834	0.0861483	0.743496	0.0851279
cg06214007	chr1	89829308	89829308	0.017	Non-CGI	Promoter	GBP6	0.397286	0.124596	0.515715	0.0642449
cg10025904	chr1	89996331	89996331	0.022	Non-CGI	Intron	LRRC8B	0.693513	0.0838787	0.654289	0.122107
cg17971168	chr1	90303337	90303337	0.013	Non-CGI	Intron	LRRC8D	0.793852	0.0956872	0.765477	0.124227
cg11839020	chr1	90309998	90309998	0.066	CGI-Shore	Intron	LRRC8D	0.305109	0.101723	0.44819	0.13261
cg01533966	chr1	90363165	90363165	0.02	Non-CGI	Intron	LRRC8D	0.551183	0.0487438	0.537988	0.110192
cg16137250	chr1	91306963	91306963	0.052	CGI-Shore	Intron	BARHL2	0.742807	0.0891274	0.636881	0.125987
cg00753692	chr1	91359382	91359382	0.053	CGI	Intergenic	ZNF644	0.353741	0.0772687	0.363506	0.084004
cg15569228	chr1	91424801	91424801	0.015	Non-CGI	Intron	ZNF644	0.785591	0.0987983	0.767167	0.13439
cg16527877	chr1	92036018	92036018	0.021	Non-CGI	Intergenic	CDC7	0.311905	0.138115	0.141871	0.116499
cg06318676	chr1	92077357	92077357	0.03	Non-CGI	Intergenic	CDC7	0.608351	0.0969984	0.517154	0.11949
cg04090794	chr1	92099858	92099858	0.014	Non-CGI	Intergenic	CDC7	0.5033	0.0871144	0.485524	0.070623
cg22155218	chr1	92110813	92110813	0.015	Non-CGI	Intergenic	CDC7	0.757372	0.0756849	0.72975	0.102079
cg06442199	chr1	92414344	92414344	0.062	CGI-Shore	Promoter	BRDT	0.304798	0.17989	0.361721	0.20935
cg07099241	chr1	92491486	92491486	0.076	CGI-Shore	Intergenic	EPHX4	0.666979	0.105675	0.673344	0.0944217
cg06840895	chr1	92705964	92705964	0.003	Non-CGI	Intron	C1orf146	0.645383	0.118761	0.577633	0.118845
cg00519208	chr1	93258319	93258319	0.013	Non-CGI	Promoter	EVI5	0.792434	0.101963	0.713602	0.136285
cg08893087	chr1	93416982	93416982	0.014	Non-CGI	Intron	FAM69A	0.257795	0.208053	0.159156	0.0327564
cg06829157	chr1	93430542	93430542	0.012	CGI-Shelf	Intergenic	FAM69A	0.666989	0.142527	0.686828	0.112053
cg05390563	chr1	93545831	93545831	0.04	CGI-Shore	Intron	MTF2	0.104502	0.123362	0.121222	0.0793447
cg10495683	chr1	94054019	94054019	0.044	Non-CGI	Intron	LOC100129046	0.790793	0.117504	0.714645	0.161548
cg15925478	chr1	94081080	94081080	0.036	Non-CGI	Promoter	LOC100129046	0.479498	0.103677	0.268658	0.123477
cg23236301	chr1	94148127	94148127	0.094	CGI-Shore	Promoter	LOC100129046	0.417434	0.13058	0.712276	0.120994
cg04165508	chr1	94167631	94167631	0.026	Non-CGI	Intron	LOC100129046	0.254662	0.14238	0.467233	0.161837
cg18800235	chr1	94486895	94486895	0.028	Non-CGI	Exon	ABCA4	0.778799	0.124928	0.758291	0.160346
cg01922613	chr1	94560851	94560851	0.05	CGI	Intron	ABCA4	0.526999	0.100308	0.18497	0.107677
cg12869058	chr1	94587872	94587872	0.02	Non-CGI	Promoter	ABCA4	0.649479	0.122694	0.725401	0.104719
cg07363182	chr1	94737054	94737054	0.008	Non-CGI	Intron	ARHGAP29	0.670236	0.143527	0.370111	0.113291
cg11237362	chr1	94888188	94888188	0.012	CGI-Shelf	Intron	ABCD3	0.388198	0.134569	0.469962	0.0969454
cg12599850	chr1	95006451	95006451	0.103	CGI	FirstExon	F3	0.662799	0.0908215	0.412768	0.134667
cg27576900	chr1	95113915	95113915	0.018	Non-CGI	Intergenic	F3	0.579821	0.142651	0.241447	0.0932034
cg23080355	chr1	95119714	95119714	0.014	Non-CGI	Intergenic	F3	0.71974	0.104993	0.678448	0.182605
cg20744756	chr1	95201495	95201495	0.025	Non-CGI	Intron	SLC44A3	0.68567	0.072462	0.518818	0.123929
cg02835561	chr1	95363073	95363073	0.012	Non-CGI	3UTR	CNN3	0.82032	0.0883791	0.774423	0.139943
cg10992558	chr1	95369272	95369272	0.015	Non-CGI	Intron	CNN3	0.682956	0.157765	0.7573	0.135553
cg08940075	chr1	95388680	95388680	0.019	CGI-Shelf	Intron	CNN3	0.603887	0.109807	0.741784	0.0995105
cg18645035	chr1	97559808	97559808	0.012	Non-CGI	Promoter	DPYD-AS1	0.810262	0.0884639	0.705035	0.141793
cg10202113	chr1	98520089	98520089	0.092	CGI-Shore	Intergenic	MIR137HG	0.600987	0.151525	0.597683	0.182647
cg24603803	chr1	100111849	100111849	0.031	Non-CGI	5UTR	PALMD	0.221054	0.119342	0.191681	0.075029
cg04308687	chr1	100231682	100231682	0.048	Non-CGI	Promoter	FRRS1	0.441597	0.0971169	0.301098	0.036267
cg19925780	chr1	101509557	101509557	0.005	Non-CGI	Intron	DPH5	0.364616	0.0682744	0.480302	0.0235861
cg17515145	chr1	107682283	107682283	0.062	CGI-Shore	Promoter	NTNG1	0.388452	0.115444	0.323945	0.0867023
cg19863563	chr1	107798257	107798257	0.008	Non-CGI	Intron	NTNG1	0.591922	0.189952	0.707341	0.163481
cg05802545	chr1	107921855	107921855	0.012	Non-CGI	Intron	NTNG1	0.278699	0.141725	0.492734	0.149282
cg16040564	chr1	108510531	108510531	0.044	CGI-Shore	Intron	VAV3	0.791163	0.0844882	0.71869	0.138907
cg18180276	chr1	108663941	108663941	0.056	CGI-Shore	Intergenic	SLC25A24	0.407697	0.0968903	0.307042	0.135949
cg18931398	chr1	109127959	109127959	0.012	Non-CGI	Intron	FAM102B	0.776795	0.0826503	0.654679	0.12402
cg24511685	chr1	109191152	109191152	0.018	Non-CGI	3UTR	HENMT1	0.68425	0.125335	0.683817	0.157194
cg11425470	chr1	109271795	109271795	0.031	Non-CGI	Intron	FNDC7	0.796813	0.122492	0.72517	0.174158
cg05708073	chr1	109637162	109637162	0.026	CGI-Shelf	3UTR	TMEM167B	0.459013	0.109164	0.487671	0.0951056
cg13446366	chr1	110055272	110055272	0.018	CGI-Shelf	Intergenic	AMIGO1	0.833736	0.0969932	0.765867	0.11225
cg19244300	chr1	110113304	110113304	0.01	Non-CGI	Intron	GNAI3	0.504241	0.135599	0.445827	0.148202
cg22941294	chr1	110156110	110156110	0.016	Non-CGI	Promoter	GNAT2	0.696313	0.0955592	0.566179	0.136848
cg19595244	chr1	110526158	110526158	0.031	CGI-Shore	Promoter	AHCYL1	0.441394	0.0992772	0.3473	0.134719
cg25032124	chr1	110946480	110946480	0.021	CGI-Shelf	Intron	LAMTOR5-AS1	0.727789	0.0949793	0.726192	0.123996
cg00410422	chr1	110951074	110951074	0.078	CGI-Shore	Promoter	LAMTOR5	0.395776	0.135621	0.418682	0.0977892
cg06316121	chr1	111019785	111019785	0.018	Non-CGI	Intron	CYMP	0.781135	0.112814	0.810407	0.083468
cg26366091	chr1	111770274	111770274	0.016	Non-CGI	Promoter	CHI3L2	0.297001	0.136506	0.193713	0.146584
cg09138965	chr1	111822347	111822347	0.012	Non-CGI	Promoter	CHIAP2	0.767933	0.103778	0.778799	0.119221
cg17143643	chr1	111832267	111832267	0.014	Non-CGI	Promoter	CHIA	0.406704	0.0952538	0.421894	0.0966243
cg17144988	chr1	111936005	111936005	0.017	Non-CGI	Intergenic	PGCP1	0.667254	0.0993901	0.688111	0.0914604
cg03966708	chr1	112302816	112302816	0.027	CGI-Shelf	Promoter	FAM212B	0.882259	0.0761623	0.813616	0.139816
cg00755661	chr1	112946525	112946525	0.015	Non-CGI	Intron	CTTNBP2NL	0.576226	0.131865	0.541347	0.145584
cg10111629	chr1	113067124	113067124	0.014	Non-CGI	3UTR	WNT2B	0.791655	0.0875437	0.566539	0.151124
cg19510626	chr1	113934971	113934971	0.033	CGI-Shore	Intron	MAGI3	0.645445	0.0947865	0.28651	0.117323
cg07111834	chr1	114402309	114402309	0.009	Non-CGI	Intron	AP4B1-AS1	0.662542	0.100455	0.498992	0.101946
cg10572465	chr1	114414042	114414042	0.011	Non-CGI	Intron	PTPN22	0.493351	0.099847	0.42599	0.147743
cg24550026	chr1	114430031	114430031	0.024	Non-CGI	5UTR	BCL2L15	0.75587	0.120948	0.754625	0.144505
cg00786406	chr1	114474389	114474389	0.019	CGI-Shore	Intron	HIPK1	0.147663	0.114448	0.182918	0.0929461
cg20784259	chr1	114518035	114518035	0.008	Non-CGI	3UTR	OLFML3	0.565113	0.163423	0.532855	0.206866
cg13393917	chr1	114521301	114521301	0.023	Non-CGI	Promoter	OLFML3	0.318397	0.0935578	0.257912	0.100295
cg23725246	chr1	114936927	114936927	0.01	Non-CGI	3UTR	TRIM33	0.760748	0.130484	0.795805	0.112812
cg23523368	chr1	115238494	115238494	0.027	Non-CGI	Promoter	AMPD1	0.457151	0.149605	0.444512	0.131112
cg15463686	chr1	115294759	115294759	0.012	Non-CGI	Promoter	CSDE1	0.732852	0.113937	0.680637	0.169587
cg20153160	chr1	115324285	115324285	0.04	CGI-Shore	Promoter	SIKE1	0.656337	0.10122	0.645432	0.119484
cg09058542	chr1	115572863	115572863	0.006	Non-CGI	Intron	TSHB	0.705529	0.0843949	0.73976	0.0589912
cg13845149	chr1	115829546	115829546	0.052	CGI-Shore	Promoter	NGF	0.836234	0.0797339	0.688636	0.156063
cg20678800	chr1	115857431	115857431	0.016	Non-CGI	Intron	NGF	0.388423	0.12542	0.344455	0.172625
cg08157638	chr1	116194194	116194194	0.026	Non-CGI	Intron	VANGL1	0.847222	0.100392	0.804182	0.144099
cg14423702	chr1	116311953	116311953	0.026	Non-CGI	Promoter	CASQ2	0.734923	0.0933427	0.691287	0.144563
cg19765820	chr1	116518738	116518738	0.112	CGI	Promoter	SLC22A15	0.110369	0.110402	0.127343	0.0863027
cg18026772	chr1	116922084	116922084	0.009	Non-CGI	Intron	ATP1A1	0.676279	0.0948157	0.52801	0.11238
cg17469276	chr1	116925411	116925411	0.022	Non-CGI	Promoter	ATP1A1	0.630831	0.0792251	0.453967	0.0710807
cg08120023	chr1	116947203	116947203	0.025	Non-CGI	3UTR	ATP1A1-AS1	0.428338	0.102658	0.372343	0.103936
cg21268653	chr1	116961672	116961672	0.092	CGI-Shore	Promoter	ATP1A1-AS1	0.146569	0.13751	0.162228	0.102219
cg25940485	chr1	117636616	117636616	0.017	Non-CGI	Promoter	MIR942	0.779242	0.120465	0.678966	0.16062
cg12700995	chr1	118145153	118145153	0.011	CGI-Shelf	Intergenic	FAM46C	0.671182	0.201916	0.738797	0.178175
cg00544032	chr1	118239410	118239410	0.01	Non-CGI	Intergenic	FAM46C	0.25758	0.173655	0.199994	0.0687524
cg04500239	chr1	118502178	118502178	0.015	Non-CGI	3UTR	WDR3	0.260492	0.133127	0.356735	0.11669
cg16240368	chr1	118728086	118728086	0.049	CGI-Shore	Promoter	SPAG17	0.194687	0.101472	0.276289	0.175227
cg09371351	chr1	119958041	119958041	0.012	Non-CGI	5UTR	HSD3B2	0.659818	0.0906226	0.508325	0.112219
cg27551395	chr1	120156779	120156779	0.02	Non-CGI	Intergenic	LINC00622	0.700017	0.119733	0.714383	0.0989355
cg20823455	chr1	120166605	120166605	0.134	CGI	Exon	ZNF697	0.766242	0.0938372	0.629577	0.0866325
cg10827253	chr1	120253477	120253477	0.025	CGI-Shore	Promoter	PHGDH	0.408553	0.131528	0.515231	0.0981828
cg07193534	chr1	120354250	120354250	0.016	Non-CGI	Promoter	REG4	0.812752	0.0882987	0.819968	0.0891317
cg23267987	chr1	120414862	120414862	0.027	Non-CGI	Intergenic	ADAM30	0.48378	0.109718	0.408541	0.14208
cg07568313	chr1	120508705	120508705	0.01	Non-CGI	Intron	ADAM30	0.451012	0.127551	0.213821	0.0673039
cg26196087	chr1	120530251	120530251	0.006	Non-CGI	Intron	NOTCH2	0.742354	0.15427	0.572983	0.247788
cg09074625	chr1	143664102	143664102	0.072	CGI	Exon	NA	0.378316	0.100184	0.360751	0.116717
cg15554023	chr1	144008937	144008937	0.013	Non-CGI	Intron	FAM72D	0.691965	0.112487	0.384866	0.137254
cg05389034	chr1	144595718	144595718	0.021	CGI-Shore	Promoter	PFN1P2	0.734488	0.15186	0.708338	0.149749
cg17477990	chr1	144937317	144937317	0.013	Non-CGI	Intron	LOC653513	0.692112	0.10618	0.620426	0.0285064
cg01764341	chr1	145095823	145095823	0.066	CGI-Shore	Promoter	SEC22B	0.75683	0.0416696	0.708377	0.0978049
cg25133786	chr1	145096125	145096125	0.066	CGI-Shore	Promoter	SEC22B	0.778848	0.0852292	0.737742	0.0718842
cg13199178	chr1	145375603	145375603	0.028	Non-CGI	Promoter	HFE2	0.794535	0.131009	0.803586	0.122486
cg00830283	chr1	145743676	145743676	0.013	Non-CGI	Intron	PDZK1	0.767741	0.109955	0.682128	0.144498
cg12703710	chr1	146522416	146522416	0.058	CGI	Intergenic	LOC728989	0.844204	0.0888466	0.810935	0.122817
cg07093091	chr1	146807706	146807706	0.009	Non-CGI	Intergenic	CHD1L	0.35257	0.110011	0.462436	0.104853
cg10503840	chr1	147373572	147373572	0.018	Non-CGI	Promoter	GJA8	0.284682	0.12419	0.268668	0.124952
cg24346776	chr1	147737024	147737024	0.064	CGI-Shore	Intron	MIR5087	0.126056	0.164019	0.172897	0.12318
cg08734711	chr1	147738604	147738604	0.015	CGI-Shore	Promoter	MIR5087	0.681391	0.0934815	0.688036	0.120273
cg03534635	chr1	147851606	147851606	0.07	CGI	Exon	MIR5087	0.350358	0.0915289	0.336409	0.114521
cg26681183	chr1	148855372	148855372	0.194	CGI	Intergenic	PPIAL4F	0.544949	0.117793	0.52368	0.146247
cg15686402	chr1	149149691	149149691	0.063	CGI-Shore	Intergenic	LOC388692	0.227042	0.110305	0.256258	0.130918
cg07384990	chr1	149644934	149644934	0.008	CGI-Shore	Intron	LINC00869	0.431932	0.0913057	0.415377	0.0849539
cg19905630	chr1	149721664	149721664	0.01	CGI-Shore	Intergenic	FCGR1A	0.569083	0.130308	0.599268	0.115942
cg21208744	chr1	149909548	149909548	0.026	Non-CGI	Promoter	MTMR11	0.162997	0.118648	0.176219	0.0983438
cg08858295	chr1	149979253	149979253	0.013	CGI-Shelf	Intron	OTUD7B	0.554847	0.136855	0.249433	0.248084
cg08856268	chr1	150436947	150436947	0.019	Non-CGI	Intron	TARS2	0.676622	0.075201	0.468657	0.15197
cg03084710	chr1	150603058	150603058	0.078	CGI-Shore	Promoter	ENSA	0.64881	0.124125	0.645228	0.0918194
cg26891210	chr1	150703141	150703141	0.032	CGI-Shore	3UTR	HORMAD1	0.70418	0.122092	0.726265	0.0847115
cg12912293	chr1	150849805	150849805	0.094	CGI-Shore	Promoter	ARNT	0.607025	0.184945	0.637618	0.15496
cg10589385	chr1	150898437	150898437	0.099	CGI-Shore	Promoter	SETDB1	0.528193	0.105757	0.476553	0.075485
cg16370685	chr1	150899163	150899163	0.07	CGI	Intron	SETDB1	0.114627	0.113735	0.175813	0.0401888
cg09143801	chr1	151105049	151105049	0.174	CGI	Exon	SEMA6C	0.47458	0.1101	0.154654	0.153931
cg21401517	chr1	151283740	151283740	0.011	Non-CGI	Intron	PI4KB	0.622646	0.105045	0.4252	0.155693
cg07596668	chr1	151509825	151509825	0.018	CGI-Shelf	3UTR	TUFT1	0.285774	0.117471	0.256312	0.099741
cg12729126	chr1	151734928	151734928	0.053	CGI-Shore	Promoter	OAZ3	0.823239	0.0584002	0.573203	0.161517
cg18019451	chr1	151746047	151746047	0.015	CGI-Shelf	3UTR	MRPL9	0.605683	0.140329	0.585031	0.158882
cg03431165	chr1	151773258	151773258	0.036	Non-CGI	3UTR	LINGO4	0.661744	0.0993197	0.578393	0.0981444
cg13869942	chr1	151878061	151878061	0.04	CGI-Shore	Intron	THEM4	0.276964	0.140366	0.36346	0.132091
cg26574460	chr1	151879740	151879740	0.049	CGI	Intron	THEM4	0.483259	0.0955286	0.583675	0.101295
cg20994097	chr1	151967992	151967992	0.024	CGI-Shore	Promoter	S100A10	0.551834	0.104975	0.291954	0.0410649
cg10827479	chr1	152061363	152061363	0.01	Non-CGI	Intron	TCHHL1	0.678472	0.0860414	0.694263	0.118532
cg22719314	chr1	152290334	152290334	0.006	Non-CGI	Intron	FLG	0.698674	0.120735	0.634616	0.0962306
cg19855573	chr1	152297873	152297873	0.008	Non-CGI	Promoter	FLG	0.590236	0.0966902	0.562285	0.122752
cg13470969	chr1	152490870	152490870	0.013	CGI-Shelf	Intergenic	CRCT1	0.435117	0.0849291	0.529197	0.133845
cg20991723	chr1	152506922	152506922	0.046	Non-CGI	Intergenic	CRCT1	0.754218	0.12678	0.620768	0.224077
cg22044308	chr1	152635226	152635226	0.013	Non-CGI	Promoter	LCE2D	0.621781	0.120728	0.737502	0.0744793
cg00406188	chr1	152647216	152647216	0.011	Non-CGI	Promoter	LCE2C	0.645263	0.107936	0.696966	0.0859074
cg22455955	chr1	152657399	152657399	0.008	Non-CGI	Promoter	LCE2B	0.657722	0.150242	0.715256	0.131397
cg27569034	chr1	152957018	152957018	0.008	Non-CGI	Promoter	SPRR1A	0.502074	0.146987	0.542649	0.128085
cg18766755	chr1	153029939	153029939	0.012	Non-CGI	Promoter	SPRR2B	0.403951	0.0734615	0.456642	0.0554013
cg23287661	chr1	153395100	153395100	0.016	Non-CGI	3UTR	S100A7A	0.276025	0.0964242	0.296196	0.0823347
cg15998505	chr1	153479701	153479701	0.026	Non-CGI	Intergenic	S100A6	0.371934	0.104972	0.200658	0.0948521
cg24375627	chr1	153509284	153509284	0.066	CGI-Shore	Promoter	S100A6	0.628848	0.082965	0.416047	0.11145
cg21217846	chr1	153515539	153515539	0.021	Non-CGI	Promoter	S100A5	0.421051	0.145073	0.39084	0.187355
cg07910075	chr1	153581494	153581494	0.038	Non-CGI	Promoter	S100A16	0.4498	0.157495	0.168234	0.151244
cg11820824	chr1	153581535	153581535	0.037	Non-CGI	Promoter	S100A16	0.471997	0.134571	0.241384	0.103225
cg19255608	chr1	153581655	153581655	0.035	Non-CGI	Promoter	S100A16	0.390065	0.0914667	0.14856	0.107177
cg14215105	chr1	153715578	153715578	0.007	Non-CGI	Intron	INTS3	0.607667	0.113151	0.311298	0.0861371
cg03655142	chr1	153950843	153950843	0.085	CGI-Shore	Promoter	JTB	0.395966	0.109368	0.383643	0.115161
cg01588224	chr1	153950867	153950867	0.085	CGI-Shore	Promoter	JTB	0.530879	0.115611	0.398707	0.0853555
cg21536086	chr1	154166546	154166546	0.017	Non-CGI	Promoter	MIR190B	0.71927	0.12185	0.7315	0.122733
cg13424529	chr1	154539224	154539224	0.033	CGI-Shore	Promoter	CHRNB2	0.704869	0.14876	0.721676	0.139107
cg13392022	chr1	154600693	154600693	0.077	CGI-Shore	Promoter	ADAR	0.390177	0.112312	0.246067	0.0584297
cg05343739	chr1	154731938	154731938	0.042	CGI-Shore	Intron	KCNN3	0.544013	0.1427	0.594932	0.126063
cg16489975	chr1	154733435	154733435	0.104	CGI-Shore	Intron	KCNN3	0.502697	0.156039	0.58981	0.12701
cg13473184	chr1	154904804	154904804	0.022	Non-CGI	Intron	PMVK	0.523022	0.135685	0.587628	0.130073
cg08242010	chr1	155051879	155051879	0.146	CGI-Shore	Intron	LOC100505666	0.245731	0.0772306	0.219352	0.0956802
cg02386822	chr1	155162871	155162871	0.073	CGI-Shore	Promoter	MUC1	0.544097	0.0967303	0.385548	0.156274
cg13246497	chr1	155711777	155711777	0.036	CGI-Shelf	Intron	MSTO2P	0.520233	0.122634	0.463859	0.107406
cg19238380	chr1	156093948	156093948	0.033	Non-CGI	Intron	SEMA4A	0.641438	0.0669916	0.283429	0.137264
cg24849049	chr1	156161651	156161651	0.027	CGI-Shore	Intergenic	SLC25A44	0.723568	0.0945657	0.698473	0.1292
cg11084266	chr1	156187819	156187819	0.026	CGI-Shore	Intron	PMF1-BGLAP	0.68043	0.134117	0.410249	0.165194
cg14663278	chr1	156211409	156211409	0.05	CGI-Shelf	Promoter	BGLAP	0.292759	0.120095	0.430971	0.103276
cg11580676	chr1	156211415	156211415	0.049	CGI-Shelf	Promoter	BGLAP	0.277233	0.153339	0.447845	0.0939553
cg10199857	chr1	156232301	156232301	0.037	Non-CGI	Intron	PAQR6	0.679463	0.12676	0.438976	0.233128
cg17479280	chr1	156466088	156466088	0.028	CGI-Shelf	Intron	MEF2D	0.29322	0.106215	0.224572	0.149527
cg17787876	chr1	156467057	156467057	0.029	CGI-Shelf	Intron	MEF2D	0.326514	0.186895	0.321033	0.135556
cg08465120	chr1	156627572	156627572	0.086	CGI-Shore	Intron	BCAN	0.225648	0.121548	0.22428	0.122173
cg15934095	chr1	156630343	156630343	0.058	CGI-Shore	Intergenic	NES	0.477612	0.160215	0.233129	0.185711
cg25343618	chr1	156631235	156631235	0.028	CGI-Shore	Intergenic	NES	0.453146	0.150489	0.240714	0.163763
cg15101245	chr1	156631242	156631242	0.028	CGI-Shore	Intergenic	NES	0.339272	0.112773	0.144719	0.137313
cg02363950	chr1	156676793	156676793	0.075	CGI-Shore	Promoter	CRABP2	0.276355	0.110911	0.11658	0.0774342
cg07911444	chr1	156723730	156723730	0.043	CGI-Shore	Promoter	MRPL24	0.531196	0.0836046	0.532323	0.105622
cg25630380	chr1	156784869	156784869	0.049	CGI-Shore	Promoter	NTRK1	0.428402	0.145596	0.19926	0.109253
cg12126706	chr1	156889128	156889128	0.03	CGI-Shore	Promoter	LRRC71	0.777112	0.132214	0.61369	0.271097
cg12903648	chr1	157522570	157522570	0.013	Non-CGI	Promoter	FCRL5	0.645374	0.106503	0.651532	0.12313
cg05384663	chr1	157671386	157671386	0.014	Non-CGI	Promoter	FCRL3	0.486944	0.0496431	0.478183	0.110316
cg09075163	chr1	157978579	157978579	0.031	Non-CGI	Intron	KIRREL	0.635347	0.146368	0.55987	0.174885
cg03212161	chr1	158027914	158027914	0.022	Non-CGI	Intron	KIRREL	0.624768	0.119858	0.613401	0.0996096
cg00490406	chr1	159046773	159046773	0.019	Non-CGI	Promoter	AIM2	0.645561	0.0862996	0.709469	0.105973
cg01068621	chr1	159061369	159061369	0.007	Non-CGI	Intergenic	AIM2	0.740423	0.0970446	0.355077	0.207691
cg03543081	chr1	159684486	159684486	0.023	Non-CGI	Promoter	CRP	0.532239	0.119554	0.539276	0.134812
cg07625783	chr1	159796617	159796617	0.024	Non-CGI	5UTR	SLAMF8	0.524486	0.0942835	0.376808	0.119495
cg24153924	chr1	159885695	159885695	0.019	Non-CGI	Intergenic	TAGLN2	0.6165	0.130954	0.507113	0.142514
cg13892570	chr1	159893182	159893182	0.034	CGI-Shore	Intron	TAGLN2	0.468757	0.133023	0.126328	0.0668442
cg01447344	chr1	159989137	159989137	0.015	Non-CGI	Intergenic	PIGM	0.486269	0.156284	0.545696	0.176327
cg20064848	chr1	160037877	160037877	0.015	CGI-Shore	Intron	KCNJ10	0.539634	0.097437	0.615859	0.0925891
cg01023271	chr1	160068607	160068607	0.104	CGI	Promoter	IGSF8	0.0510566	0.239344	0.0621843	0.231381
cg05808709	chr1	160094954	160094954	0.02	Non-CGI	Exon	ATP1A2	0.312276	0.120863	0.336618	0.116863
cg13978689	chr1	160549261	160549261	0.009	Non-CGI	5UTR	CD84	0.481003	0.13955	0.530292	0.103302
cg09248276	chr1	160696468	160696468	0.019	Non-CGI	Intergenic	SLAMF7	0.235741	0.144172	0.209239	0.0775162
cg07837085	chr1	160708990	160708990	0.01	Non-CGI	Promoter	SLAMF7	0.546805	0.115041	0.512369	0.152115
cg07145783	chr1	160855077	160855077	0.018	Non-CGI	Promoter	ITLN1	0.258942	0.0947511	0.187415	0.0870133
cg21272095	chr1	160925643	160925643	0.034	Non-CGI	Promoter	ITLN2	0.518078	0.105374	0.542913	0.103467
cg12047391	chr1	160957458	160957458	0.029	Non-CGI	Intergenic	ITLN2	0.439038	0.114349	0.453055	0.0916634
cg24599107	chr1	161049443	161049443	0.073	CGI	Exon	ARHGAP30	0.52283	0.125046	0.454529	0.120145
cg01447427	chr1	161128567	161128567	0.06	CGI-Shore	Promoter	USP21	0.546633	0.119926	0.644298	0.109455
cg25597117	chr1	161349116	161349116	0.043	CGI	Intergenic	CFAP126	0.608836	0.0872504	0.595272	0.138595
cg12643083	chr1	161476548	161476548	0.026	Non-CGI	Intron	FCGR2A	0.514824	0.152334	0.449294	0.233227
cg03225452	chr1	161491715	161491715	0.022	CGI-Shore	Promoter	HSPA6	0.606922	0.0841367	0.67037	0.0994493
cg11174769	chr1	161655056	161655056	0.027	CGI-Shore	Promoter	RPL31P11	0.689765	0.120859	0.730551	0.0969821
cg22678092	chr1	161691014	161691014	0.014	Non-CGI	Promoter	FCRLB	0.491106	0.118512	0.577354	0.149169
cg11141696	chr1	161700167	161700167	0.016	CGI-Shelf	Intergenic	FCRLB	0.681241	0.137543	0.50498	0.192334
cg04483486	chr1	161716884	161716884	0.029	CGI-Shelf	Intergenic	DUSP12	0.721932	0.140648	0.488647	0.230136
cg06353725	chr1	162036019	162036019	0.021	CGI-Shelf	Intergenic	NOS1AP	0.531646	0.103665	0.533926	0.110042
cg21140079	chr1	162667252	162667252	0.019	Non-CGI	Intron	DDR2	0.694585	0.103358	0.513258	0.183038
cg14779990	chr1	162763223	162763223	0.021	CGI-Shelf	Intron	HSD17B7	0.541679	0.0981341	0.560639	0.0953554
cg10992704	chr1	162795932	162795932	0.011	CGI-Shelf	Intron	HSD17B7	0.539347	0.0938152	0.537255	0.0724199
cg04851348	chr1	162826115	162826115	0.012	Non-CGI	Promoter	C1orf110	0.24523	0.132505	0.231478	0.150017
cg12033619	chr1	162862544	162862544	0.014	Non-CGI	Intergenic	C1orf110	0.556867	0.157519	0.607991	0.126174
cg06536874	chr1	163041039	163041039	0.012	Non-CGI	Promoter	RGS4	0.659674	0.122164	0.638503	0.14592
cg11754482	chr1	163046549	163046549	0.013	Non-CGI	3UTR	RGS4	0.666733	0.163257	0.760847	0.132905
cg02579477	chr1	163173262	163173262	0.01	Non-CGI	Promoter	RGS5	0.478353	0.158641	0.476851	0.171409
cg06943309	chr1	163392482	163392482	0.037	CGI-Shore	Intergenic	NUF2	0.154389	0.134805	0.208653	0.101615
cg18196811	chr1	164325233	164325233	0.02	Non-CGI	Intergenic	PBX1	0.688063	0.0708391	0.665556	0.106475
cg15897315	chr1	164386099	164386099	0.009	Non-CGI	Intergenic	PBX1	0.637096	0.106373	0.662299	0.0755816
cg21436120	chr1	164536135	164536135	0.015	Non-CGI	Intron	PBX1	0.685603	0.257973	0.663702	0.287053
cg20812370	chr1	164581169	164581169	0.035	Non-CGI	Intron	PBX1	0.25987	0.159388	0.275502	0.162018
cg22729681	chr1	164717625	164717625	0.012	Non-CGI	Intron	LOC100505795	0.78115	0.124689	0.335141	0.145459
cg18785787	chr1	164750253	164750253	0.025	Non-CGI	Intron	LOC100505795	0.397764	0.0865175	0.152046	0.0266858
cg25736348	chr1	164921754	164921754	0.009	Non-CGI	Intergenic	LOC100505795	0.635961	0.0991907	0.692571	0.102998
cg22852353	chr1	165171672	165171672	0.01	Non-CGI	3UTR	LMX1A	0.54105	0.0635223	0.579067	0.120414
cg27636676	chr1	165322606	165322606	0.104	CGI	Intron	LMX1A	0.342201	0.14139	0.577305	0.158047
cg02852775	chr1	165741767	165741767	0.022	CGI-Shelf	Intron	UCK2	0.705187	0.124834	0.787245	0.0942356
cg14257907	chr1	165853483	165853483	0.016	Non-CGI	Intron	MIR3658	0.657124	0.11229	0.667364	0.117809
cg10818676	chr1	167098094	167098094	0.029	CGI-Shelf	3UTR	DUSP27	0.479231	0.0373141	0.547204	0.117639
cg13426340	chr1	167131977	167131977	0.026	Non-CGI	Intergenic	POU2F1	0.394364	0.0762282	0.45879	0.118467
cg09179987	chr1	167433047	167433047	0.014	Non-CGI	Intron	CD247	0.691018	0.0956086	0.70278	0.102854
cg15210526	chr1	167733310	167733310	0.022	Non-CGI	Promoter	MPZL1	0.423486	0.139384	0.252549	0.175797
cg03511957	chr1	167765211	167765211	0.029	Non-CGI	Intergenic	MPZL1	0.188429	0.101316	0.2363	0.0938164
cg21940308	chr1	167766195	167766195	0.022	Non-CGI	Intergenic	MPZL1	0.425604	0.119342	0.199809	0.0521058
cg04556393	chr1	167849931	167849931	0.016	Non-CGI	Intron	ADCY10	0.745982	0.086337	0.726047	0.110075
cg12427162	chr1	168198488	168198488	0.021	CGI-Shelf	Intron	SFT2D2	0.406887	0.129829	0.330255	0.180707
cg09900152	chr1	168343339	168343339	0.021	Non-CGI	Promoter	MIR557	0.800524	0.0939087	0.53412	0.185447
cg23970458	chr1	168453196	168453196	0.005	Non-CGI	Intergenic	XCL2	0.492798	0.172632	0.547038	0.168213
cg21872093	chr1	168544874	168544874	0.011	Non-CGI	Promoter	XCL1	0.580012	0.157572	0.58661	0.228593
cg16660677	chr1	169703232	169703232	0.024	Non-CGI	Promoter	SELE	0.413303	0.0822788	0.415902	0.108943
cg03211132	chr1	169703751	169703751	0.026	Non-CGI	Promoter	SELE	0.637501	0.129129	0.62665	0.137355
cg09549329	chr1	169854522	169854522	0.02	Non-CGI	Intron	SCYL3	0.570868	0.0723234	0.587354	0.196752
cg04500819	chr1	170376975	170376975	0.008	Non-CGI	Intergenic	LINC01142	0.622671	0.108	0.619438	0.0983496
cg13370746	chr1	170514245	170514245	0.01	Non-CGI	3UTR	GORAB	0.715206	0.125527	0.745349	0.131364
cg14556762	chr1	170532470	170532470	0.013	Non-CGI	Intergenic	GORAB	0.494449	0.118726	0.38018	0.0210807
cg23633856	chr1	170636363	170636363	0.066	CGI	Intron	PRRX1	0.485049	0.131277	0.384765	0.152647
cg00061678	chr1	170776719	170776719	0.013	Non-CGI	Intergenic	MROH9	0.459201	0.193873	0.619968	0.146591
cg16716044	chr1	171071334	171071334	0.008	Non-CGI	Promoter	MIR1295A	0.712262	0.131018	0.676963	0.165474
cg05822335	chr1	171179875	171179875	0.005	Non-CGI	Intron	FMO2	0.459214	0.13452	0.458333	0.140959
cg06910994	chr1	171457611	171457611	0.012	CGI-Shelf	Intron	PRRC2C	0.753895	0.0627194	0.697191	0.098556
cg16645440	chr1	171533729	171533729	0.013	Non-CGI	Intron	PRRC2C	0.700913	0.197138	0.599776	0.246353
cg15675198	chr1	171686018	171686018	0.007	Non-CGI	Intron	VAMP4	0.513962	0.164088	0.462031	0.185127
cg03957476	chr1	171707535	171707535	0.013	CGI-Shelf	Exon	VAMP4	0.832227	0.0983486	0.765134	0.167868
cg18759260	chr1	171916040	171916040	0.012	Non-CGI	Intron	DNM3	0.533196	0.121266	0.524188	0.109917
cg24595586	chr1	172009861	172009861	0.009	Non-CGI	Intron	MIR3120	0.513982	0.122068	0.438526	0.142053
cg16679515	chr1	172153227	172153227	0.005	Non-CGI	Intron	DNM3OS	0.745917	0.112017	0.731123	0.146738
cg20420249	chr1	172378938	172378938	0.008	Non-CGI	3UTR	C1orf105	0.678218	0.0819433	0.517637	0.136975
cg21167905	chr1	172505895	172505895	0.009	CGI-Shelf	Intron	SUCO	0.784357	0.101148	0.74024	0.152749
cg13483248	chr1	172580699	172580699	0.009	Non-CGI	3UTR	FASLG	0.764816	0.116985	0.76939	0.127333
cg06753086	chr1	172879281	172879281	0.017	Non-CGI	Intergenic	TNFSF18	0.75792	0.121226	0.752595	0.134647
cg14038755	chr1	172897600	172897600	0.01	Non-CGI	Intergenic	TNFSF18	0.792028	0.0952832	0.494808	0.177365
cg22626683	chr1	172903051	172903051	0.024	Non-CGI	Intergenic	TNFSF18	0.318034	0.119475	0.31573	0.081598
cg18234224	chr1	172917851	172917851	0.009	Non-CGI	Intergenic	TNFSF18	0.245698	0.102823	0.164636	0.128546
cg05961792	chr1	172929351	172929351	0.013	Non-CGI	Intergenic	TNFSF18	0.686781	0.151473	0.593394	0.225567
cg18879481	chr1	173012051	173012051	0.007	Non-CGI	Intron	TNFSF18	0.770217	0.135237	0.727927	0.18521
cg10881451	chr1	173443209	173443209	0.02	CGI-Shelf	Intron	LOC100506023	0.696382	0.0884735	0.553279	0.11386
cg09125320	chr1	173685201	173685201	0.038	CGI-Shore	Exon	KLHL20	0.641522	0.110354	0.655981	0.107055
cg06644515	chr1	173834831	173834831	0.016	CGI-Shore	Promoter	SNORD78	0.470141	0.12012	0.508361	0.105873
cg26787020	chr1	174968089	174968089	0.09	CGI	Promoter	CACYBP	0.247813	0.0873583	0.233418	0.133767
cg03317045	chr1	175161069	175161069	0.055	CGI-Shore	Intron	KIAA0040	0.310322	0.114917	0.246144	0.0963608
cg07813445	chr1	175937945	175937945	0.017	Non-CGI	Promoter	SCARNA3	0.611075	0.158315	0.505821	0.177221
cg09024791	chr1	176998869	176998869	0.019	Non-CGI	Promoter	MIR488	0.719029	0.0957236	0.749205	0.0889279
cg10620680	chr1	178025100	178025100	0.019	Non-CGI	Intergenic	LOC730102	0.404966	0.140257	0.731703	0.0578404
cg09264231	chr1	178056133	178056133	0.026	Non-CGI	Intergenic	RASAL2	0.493603	0.144759	0.433977	0.173211
cg19750824	chr1	178659932	178659932	0.017	Non-CGI	Intergenic	MIR4424	0.396007	0.128673	0.377231	0.162514
cg06788278	chr1	178693891	178693891	0.144	CGI-Shore	Promoter	RALGPS2	0.704789	0.101515	0.436395	0.11901
cg14559879	chr1	178902042	178902042	0.019	Non-CGI	Intergenic	ANGPTL1	0.789927	0.117441	0.623017	0.193719
cg10785394	chr1	178993006	178993006	0.021	CGI-Shore	Intergenic	FAM20B	0.62508	0.101125	0.551659	0.0993308
cg10543035	chr1	179545790	179545790	0.079	CGI-Shore	Promoter	NPHS2	0.305403	0.0859402	0.352794	0.107506
cg13931250	chr1	179777372	179777372	0.025	Non-CGI	Intron	TOR1AIP2	0.548694	0.0878706	0.554558	0.0978934
cg11812143	chr1	179928412	179928412	0.015	CGI-Shelf	Intron	CEP350	0.43632	0.101137	0.440527	0.104085
cg00173804	chr1	180113669	180113669	0.017	Non-CGI	Intergenic	QSOX1	0.680463	0.127009	0.608256	0.108151
cg04108706	chr1	180126520	180126520	0.015	CGI-Shore	Intron	QSOX1	0.641833	0.123231	0.604749	0.128919
cg17475583	chr1	180278787	180278787	0.009	Non-CGI	Intron	LHX4-AS1	0.422493	0.20052	0.558729	0.200417
cg22801949	chr1	181057279	181057279	0.103	CGI-Shore	Promoter	IER5	0.643647	0.12834	0.365832	0.200001
cg03117487	chr1	181478149	181478149	0.019	Non-CGI	Promoter	CACNA1E	0.356801	0.133684	0.371692	0.119313
cg24362123	chr1	182634861	182634861	0.013	Non-CGI	Intron	RGS8	0.648589	0.121342	0.536593	0.0784542
cg17876456	chr1	182638158	182638158	0.028	Non-CGI	Intron	RGS8	0.674701	0.193052	0.703917	0.165098
cg03982831	chr1	182669315	182669315	0.04	CGI	Intergenic	RGS8	0.178921	0.0882903	0.223002	0.161558
cg16243197	chr1	182807962	182807962	0.12	CGI-Shore	Promoter	DHX9	0.65169	0.108895	0.627613	0.122641
cg17223218	chr1	183008740	183008740	0.015	Non-CGI	Intron	LAMC1	0.749393	0.147776	0.703009	0.153517
cg06850099	chr1	183070351	183070351	0.019	Non-CGI	Intron	LAMC1	0.707187	0.0829246	0.489761	0.117993
cg16724070	chr1	183133736	183133736	0.007	Non-CGI	Intergenic	LAMC2	0.607281	0.118278	0.539815	0.157872
cg13843938	chr1	183241246	183241246	0.019	Non-CGI	Intron	LAMC2	0.83739	0.0884687	0.768349	0.129603
cg24436462	chr1	183595745	183595745	0.008	Non-CGI	3UTR	ARPC5	0.387016	0.150382	0.433925	0.0852004
cg23040305	chr1	183846243	183846243	0.019	Non-CGI	Intron	COLGALT2	0.557474	0.0792522	0.691476	0.071111
cg11346030	chr1	184090950	184090950	0.015	Non-CGI	Intergenic	TSEN15	0.780461	0.140618	0.722725	0.197649
cg27291258	chr1	184173289	184173289	0.007	Non-CGI	Intergenic	TSEN15	0.742529	0.119135	0.67704	0.12994
cg21606956	chr1	184211934	184211934	0.007	Non-CGI	Intergenic	C1orf21	0.290518	0.116512	0.395544	0.107202
cg24250492	chr1	184268405	184268405	0.012	Non-CGI	Intergenic	C1orf21	0.362079	0.142958	0.217417	0.00966054
cg22039357	chr1	184388675	184388675	0.011	Non-CGI	Intron	C1orf21	0.677906	0.0997686	0.767063	0.110483
cg03989520	chr1	184909381	184909381	0.013	Non-CGI	Intron	FAM129A	0.382614	0.14639	0.784255	0.0782232
cg23825344	chr1	184935744	184935744	0.013	Non-CGI	Intron	FAM129A	0.469383	0.131285	0.467399	0.179029
cg24325991	chr1	184943911	184943911	0.104	CGI-Shore	Promoter	FAM129A	0.229076	0.146779	0.139134	0.1211
cg16597665	chr1	185013658	185013658	0.079	CGI-Shore	Promoter	RNF2	0.685152	0.119167	0.630738	0.154671
cg24509898	chr1	185070553	185070553	0.008	Non-CGI	3UTR	SWT1	0.643593	0.101892	0.543072	0.0913548
cg26428191	chr1	185380011	185380011	0.005	Non-CGI	Intergenic	GS1-279B7.1	0.669867	0.0997782	0.797603	0.0495918
cg20691502	chr1	185688754	185688754	0.008	Non-CGI	Intergenic	HMCN1	0.816303	0.0908589	0.747807	0.147331
cg18221016	chr1	185934251	185934251	0.012	Non-CGI	Intron	HMCN1	0.667737	0.112228	0.700327	0.128498
cg03967337	chr1	185941827	185941827	0.007	Non-CGI	Intron	HMCN1	0.79131	0.100592	0.765534	0.154912
cg13093110	chr1	187610355	187610355	0.014	Non-CGI	Promoter	PLA2G4A	0.51989	0.0966248	0.589852	0.0849201
cg15691976	chr1	191701857	191701857	0.07	CGI	Intergenic	RGS18	0.588967	0.0740566	0.566013	0.142855
cg09172850	chr1	191933198	191933198	0.009	Non-CGI	Intergenic	RGS18	0.621595	0.157821	0.460161	0.112948
cg06357908	chr1	192548609	192548609	0.007	Non-CGI	3UTR	RGS1	0.629842	0.138737	0.587147	0.121923
cg03759239	chr1	192626671	192626671	0.016	Non-CGI	Intron	RGS13	0.814059	0.130106	0.800599	0.141868
cg05784193	chr1	192847589	192847589	0.007	Non-CGI	Intergenic	RGS2	0.160351	0.122516	0.139012	0.0521151
cg09799733	chr1	192943720	192943720	0.008	Non-CGI	Intergenic	TROVE2	0.66688	0.235501	0.682857	0.228386
cg18141295	chr1	193144639	193144639	0.009	Non-CGI	Intron	B3GALT2	0.677327	0.0821992	0.654627	0.105187
cg07569020	chr1	193156434	193156434	0.011	Non-CGI	Promoter	B3GALT2	0.586572	0.167981	0.607425	0.204026
cg15711508	chr1	193432241	193432241	0.013	Non-CGI	Intergenic	B3GALT2	0.47258	0.11355	0.633629	0.0723424
cg09173378	chr1	196370245	196370245	0.008	Non-CGI	Intron	MIR4735	0.304373	0.224318	0.250612	0.165809
cg01922700	chr1	197431704	197431704	0.013	Non-CGI	Intron	CRB1	0.731618	0.141428	0.648923	0.193339
cg24461171	chr1	197745025	197745025	0.106	CGI-Shore	Promoter	DENND1B	0.746645	0.0897981	0.738416	0.0929377
cg17611742	chr1	197745238	197745238	0.076	CGI-Shore	Promoter	DENND1B	0.646361	0.129204	0.592285	0.171401
cg24302127	chr1	197778303	197778303	0.014	Non-CGI	Intergenic	DENND1B	0.579142	0.109103	0.409838	0.139285
cg03667871	chr1	198125222	198125222	0.071	CGI-Shore	Promoter	NEK7	0.547732	0.15012	0.565925	0.182616
cg04223956	chr1	198201614	198201614	0.006	Non-CGI	Intron	NEK7	0.836511	0.0809925	0.806395	0.117485
cg04214459	chr1	198637612	198637612	0.005	Non-CGI	Intron	PTPRC	0.824602	0.0842309	0.771328	0.121917
cg25349643	chr1	198828157	198828157	0.015	Non-CGI	Promoter	MIR181B1	0.748529	0.116625	0.701425	0.164297
cg03425860	chr1	198990468	198990468	0.01	Non-CGI	Promoter	MIR181A1HG	0.744285	0.121135	0.69808	0.149501
cg08843850	chr1	199092823	199092823	0.008	Non-CGI	Intergenic	MIR181A1HG	0.590393	0.114711	0.555347	0.111341
cg04830440	chr1	199304781	199304781	0.005	Non-CGI	Intergenic	MIR181A1HG	0.675379	0.123638	0.47511	0.113915
cg07236204	chr1	199372786	199372786	0.006	Non-CGI	Intergenic	MIR181A1HG	0.351673	0.139959	0.492208	0.12574
cg06880420	chr1	200119987	200119987	0.014	CGI-Shelf	Intron	NR5A2	0.180695	0.14119	0.305389	0.163718
cg06346954	chr1	200149225	200149225	0.023	Non-CGI	Intergenic	NR5A2	0.689533	0.155801	0.671049	0.147309
cg10243567	chr1	200332938	200332938	0.012	Non-CGI	Intron	LINC00862	0.709437	0.0808576	0.643996	0.0752507
cg11721610	chr1	200580225	200580225	0.019	Non-CGI	Intron	KIF14	0.47737	0.112929	0.468752	0.110244
cg10386194	chr1	200642383	200642383	0.027	CGI-Shelf	Intergenic	DDX59	0.754124	0.150805	0.75782	0.154031
cg00575024	chr1	200703859	200703859	0.016	Non-CGI	Intergenic	CAMSAP2	0.781428	0.12737	0.776038	0.133698
cg22244986	chr1	201405370	201405370	0.024	Non-CGI	Intergenic	TNNI1	0.457194	0.183793	0.489091	0.12298
cg24935896	chr1	201431492	201431492	0.032	Non-CGI	Intergenic	PHLDA3	0.204041	0.120803	0.10996	0.0688261
cg12082516	chr1	201440969	201440969	0.032	CGI-Shore	Intergenic	PHLDA3	0.227688	0.151551	0.106066	0.0902534
cg26033504	chr1	201458737	201458737	0.026	Non-CGI	Intron	CSRP1	0.474691	0.158009	0.481868	0.190312
cg18139641	chr1	201470467	201470467	0.028	Non-CGI	Intron	CSRP1	0.590846	0.0998175	0.404216	0.15818
cg11145461	chr1	201475451	201475451	0.075	CGI-Shore	Intron	CSRP1	0.255627	0.128583	0.120256	0.0576182
cg04158698	chr1	201523041	201523041	0.026	Non-CGI	Intergenic	RPS10P7	0.369047	0.0982744	0.440433	0.113568
cg05695876	chr1	201665422	201665422	0.036	Non-CGI	Intron	MIR5191	0.643953	0.126302	0.276986	0.138373
cg14282634	chr1	201680159	201680159	0.014	Non-CGI	Intron	MIR5191	0.416704	0.157229	0.400809	0.173015
cg15555463	chr1	201851880	201851880	0.02	Non-CGI	3UTR	SHISA4	0.732201	0.102877	0.663341	0.126928
cg26915799	chr1	201852272	201852272	0.023	Non-CGI	3UTR	SHISA4	0.512353	0.126754	0.477195	0.158223
cg20674658	chr1	201969012	201969012	0.042	Non-CGI	Intron	ELF3	0.578347	0.0680049	0.401602	0.106698
cg22851694	chr1	202075546	202075546	0.025	Non-CGI	Intergenic	GPR37L1	0.434075	0.119688	0.264378	0.104689
cg22040867	chr1	202081933	202081933	0.042	Non-CGI	Intergenic	GPR37L1	0.620632	0.103866	0.611946	0.0991952
cg12581598	chr1	202537837	202537837	0.013	Non-CGI	Intron	SYT2	0.775371	0.10752	0.483201	0.193956
cg21296138	chr1	202556515	202556515	0.014	Non-CGI	3UTR	SYT2	0.5319	0.0960206	0.30082	0.0785836
cg10540110	chr1	202775609	202775609	0.062	CGI-Shore	Intron	KDM5B	0.317382	0.120651	0.197028	0.14199
cg10809872	chr1	202936725	202936725	0.096	CGI-Shore	Promoter	CYB5R1	0.138127	0.130367	0.149377	0.114598
cg00594917	chr1	203020566	203020566	0.046	Non-CGI	5UTR	PPFIA4	0.339447	0.617308	0.320563	0.64837
cg13808058	chr1	203605590	203605590	0.026	Non-CGI	Intron	ATP2B4	0.78002	0.0954439	0.436259	0.122376
cg01953850	chr1	203711066	203711066	0.016	Non-CGI	3UTR	LINC00260	0.752634	0.150562	0.705216	0.177165
cg01948978	chr1	203712327	203712327	0.013	Non-CGI	3UTR	LINC00260	0.686614	0.114364	0.507486	0.13155
cg04498511	chr1	203768441	203768441	0.015	CGI-Shelf	5UTR	ZBED6	0.682065	0.128442	0.221026	0.141416
cg04902405	chr1	203768517	203768517	0.015	CGI-Shelf	5UTR	ZBED6	0.639484	0.107746	0.234354	0.148648
cg10528484	chr1	204265410	204265410	0.029	Non-CGI	Intron	PLEKHA6	0.380683	0.104834	0.473167	0.119288
cg19692604	chr1	204373163	204373163	0.025	Non-CGI	3UTR	PPP1R15B	0.699286	0.0985806	0.693903	0.0983782
cg15903562	chr1	204407794	204407794	0.018	Non-CGI	Intron	PPP1R15B	0.457218	0.175711	0.377072	0.155566
cg02914063	chr1	205042927	205042927	0.048	CGI-Shelf	3UTR	TMEM81	0.436148	0.134942	0.556167	0.105566
cg23266398	chr1	205341079	205341079	0.022	Non-CGI	Promoter	LEMD1-AS1	0.509413	0.128315	0.512643	0.155167
cg18240528	chr1	205341305	205341305	0.022	Non-CGI	Promoter	LEMD1-AS1	0.241338	0.20058	0.212985	0.175477
cg18759595	chr1	205342350	205342350	0.017	Non-CGI	Promoter	LEMD1-AS1	0.402948	0.186421	0.312965	0.121011
cg09790270	chr1	205774639	205774639	0.016	Non-CGI	Intron	SLC41A1	0.344962	0.169172	0.26496	0.170937
cg14159672	chr1	205819179	205819179	0.051	CGI	FirstExon	PM20D1	0.435531	0.109041	0.269048	0.115415
cg07167872	chr1	205819463	205819463	0.059	CGI-Shore	Promoter	PM20D1	0.469184	0.156091	0.375062	0.122789
cg11335179	chr1	205906409	205906409	0.025	Non-CGI	Intron	SLC26A9	0.680138	0.134857	0.651159	0.143903
cg11199506	chr1	205919667	205919667	0.019	Non-CGI	Intergenic	SLC26A9	0.166338	0.14089	0.237669	0.130642
cg03745013	chr1	206516628	206516628	0.019	Non-CGI	Intron	SRGAP2	0.373724	0.115852	0.619588	0.0964664
cg12587213	chr1	206589868	206589868	0.014	Non-CGI	Intron	IKBKE	0.838211	0.103639	0.77847	0.142205
cg13487476	chr1	206593025	206593025	0.009	Non-CGI	Intron	IKBKE	0.681444	0.0988088	0.697669	0.0944879
cg00796611	chr1	206603444	206603444	0.014	Non-CGI	Intron	IKBKE	0.27198	0.10497	0.446152	0.173897
cg25213452	chr1	206630385	206630385	0.022	CGI-Shelf	Intron	IKBKE	0.792025	0.114902	0.679807	0.161656
cg19778776	chr1	206807380	206807380	0.038	CGI-Shore	Promoter	DYRK3	0.126144	0.0965152	0.149842	0.035793
cg19859993	chr1	207013239	207013239	0.019	Non-CGI	Exon	IL20	0.409135	0.15658	0.236286	0.191647
cg20944379	chr1	207069392	207069392	0.016	Non-CGI	Promoter	IL24	0.425858	0.107269	0.534682	0.0959597
cg11829608	chr1	207224549	207224549	0.074	CGI	Promoter	YOD1	0.161502	0.114076	0.203482	0.08519
cg24040043	chr1	207224982	207224982	0.076	CGI-Shore	Promoter	YOD1	0.415275	0.152669	0.304496	0.127081
cg09106231	chr1	207455715	207455715	0.008	Non-CGI	Intergenic	CD55	0.432596	0.118423	0.519873	0.10041
cg23605027	chr1	207626345	207626345	0.014	CGI-Shore	Promoter	CR2	0.67219	0.113229	0.593101	0.153421
cg22525895	chr1	207977042	207977042	0.023	Non-CGI	Promoter	MIR29C	0.796551	0.129322	0.711253	0.166361
cg22714290	chr1	207992548	207992548	0.065	CGI-Shore	FirstExon	LOC148696	0.287625	0.140933	0.269831	0.0934803
cg15646741	chr1	208021736	208021736	0.021	Non-CGI	Intergenic	LOC148696	0.701819	0.159166	0.465946	0.186716
cg04277893	chr1	208128984	208128984	0.019	CGI-Shelf	Intergenic	CD34	0.693146	0.110317	0.667487	0.139923
cg06829791	chr1	208257939	208257939	0.03	Non-CGI	Intron	PLXNA2	0.794718	0.109984	0.782424	0.115407
cg00788710	chr1	208649506	208649506	0.012	Non-CGI	Intergenic	PLXNA2	0.751863	0.128001	0.64883	0.168046
cg10092394	chr1	209408557	209408557	0.013	CGI-Shore	Intergenic	MIR205HG	0.778786	0.110647	0.734443	0.0994382
cg04239078	chr1	209549585	209549585	0.009	Non-CGI	Intergenic	MIR205HG	0.425871	0.0973658	0.460563	0.153289
cg12697139	chr1	209571889	209571889	0.018	Non-CGI	Intergenic	MIR205HG	0.336396	0.208574	0.306657	0.196586
cg14206882	chr1	209602955	209602955	0.021	Non-CGI	Intron	MIR205HG	0.769401	0.0962489	0.774146	0.110534
cg07168232	chr1	209822928	209822928	0.016	Non-CGI	Intron	LAMB3	0.363889	0.161325	0.184432	0.147313
cg25471557	chr1	209862480	209862480	0.011	Non-CGI	Intron	HSD11B1	0.391577	0.112448	0.617577	0.109776
cg16897216	chr1	209876837	209876837	0.009	Non-CGI	Promoter	HSD11B1	0.611989	0.101321	0.626487	0.126767
cg18759788	chr1	210108326	210108326	0.005	CGI-Shelf	Intergenic	SYT14	0.295011	0.0980629	0.329386	0.0921637
cg15584221	chr1	210546902	210546902	0.018	Non-CGI	Intron	HHAT	0.587905	0.122023	0.507288	0.152503
cg23809424	chr1	210613691	210613691	0.01	Non-CGI	Intron	HHAT	0.655675	0.109669	0.48635	0.148944
cg09248613	chr1	210861240	210861240	0.014	CGI-Shelf	Intron	HHAT	0.613736	0.154041	0.571057	0.14648
cg00097452	chr1	211306365	211306365	0.068	CGI-Shore	Intron	KCNH1	0.285557	0.0876481	0.214297	0.0903466
cg10968055	chr1	211308349	211308349	0.063	CGI-Shore	Promoter	KCNH1	0.623158	0.141324	0.521586	0.141953
cg20802616	chr1	211590292	211590292	0.098	CGI-Shore	Intron	LINC00467	0.231035	0.130258	0.203074	0.0821232
cg25768273	chr1	211911579	211911579	0.023	Non-CGI	Intergenic	NEK2	0.631527	0.069159	0.584716	0.15762
cg12417775	chr1	212463238	212463238	0.005	CGI-Shelf	Intron	PPP2R5A	0.743511	0.122662	0.648499	0.152929
cg03392565	chr1	212464932	212464932	0.014	Non-CGI	Intron	PPP2R5A	0.508827	0.116376	0.437696	0.12572
cg06817455	chr1	212626474	212626474	0.033	Non-CGI	Intergenic	NENF	0.397432	0.087973	0.207454	0.123187
cg06093152	chr1	212662017	212662017	0.018	Non-CGI	Intergenic	NENF	0.34517	0.0941681	0.258184	0.103087
cg06747794	chr1	212725386	212725386	0.019	Non-CGI	Intergenic	ATF3	0.567031	0.0965251	0.450672	0.115669
cg18317154	chr1	212738304	212738304	0.023	Non-CGI	Promoter	ATF3	0.629107	0.0777052	0.619764	0.124845
cg07139026	chr1	212786822	212786822	0.016	CGI-Shelf	Promoter	FAM71A	0.69107	0.0995707	0.537632	0.175041
cg23988964	chr1	212797368	212797368	0.026	Non-CGI	Promoter	FAM71A	0.681167	0.175099	0.713026	0.136872
cg01003599	chr1	213123436	213123436	0.069	CGI-Shore	Promoter	VASH2	0.304683	0.160661	0.290117	0.125248
cg17829746	chr1	214170220	214170220	0.045	CGI-Shore	Exon	PROX1	0.709573	0.0408253	0.377567	0.130514
cg00001364	chr1	214170376	214170376	0.051	CGI-Shore	Exon	PROX1	0.732626	0.10131	0.657305	0.12986
cg16388983	chr1	214720805	214720805	0.02	CGI-Shelf	Intron	PTPN14	0.702408	0.160365	0.770106	0.126084
cg00163510	chr1	214722952	214722952	0.021	CGI-Shore	Intron	PTPN14	0.669196	0.0747928	0.616478	0.10173
cg22041712	chr1	214834360	214834360	0.015	Non-CGI	Intron	CENPF	0.467358	0.114196	0.36457	0.133267
cg01806170	chr1	215046198	215046198	0.012	CGI-Shelf	Intergenic	KCNK2	0.797805	0.0904044	0.785202	0.117447
cg22821560	chr1	215178854	215178854	0.018	Non-CGI	Promoter	KCNK2	0.71027	0.0782189	0.63273	0.127758
cg04923840	chr1	215228588	215228588	0.015	Non-CGI	Intron	KCNK2	0.521954	0.10997	0.380047	0.097519
cg11200222	chr1	215255110	215255110	0.062	CGI-Shore	Promoter	KCNK2	0.234383	0.119085	0.140091	0.080212
cg18160841	chr1	215447751	215447751	0.009	Non-CGI	Intergenic	KCNK2	0.430756	0.10397	0.346545	0.0906396
cg17011300	chr1	217260830	217260830	0.02	CGI-Shelf	Intron	ESRRG	0.541162	0.108997	0.597115	0.134442
cg07581633	chr1	217547645	217547645	0.015	Non-CGI	Intergenic	ESRRG	0.434042	0.104819	0.560327	0.0476842
cg15975676	chr1	217701798	217701798	0.008	CGI-Shelf	Intron	GPATCH2	0.73398	0.145732	0.592278	0.23358
cg12141746	chr1	218703459	218703459	0.01	Non-CGI	Intergenic	TGFB2-AS1	0.696882	0.135825	0.759368	0.121089
cg19753174	chr1	219351218	219351218	0.006	CGI-Shelf	Intron	LYPLAL1	0.710933	0.0959715	0.596293	0.116532
cg19091291	chr1	219444794	219444794	0.022	Non-CGI	Intergenic	LYPLAL1	0.692938	0.122494	0.568861	0.190769
cg05396156	chr1	219497045	219497045	0.012	Non-CGI	Intergenic	LYPLAL1	0.355017	0.164224	0.692293	0.100203
cg26570574	chr1	220415655	220415655	0.017	CGI-Shelf	Intron	AURKAPS1	0.731332	0.152456	0.669001	0.178452
cg06213763	chr1	220543397	220543397	0.016	Non-CGI	Intergenic	RAB3GAP2	0.566414	0.126428	0.281855	0.0785244
cg13986762	chr1	220960934	220960934	0.109	CGI-Shore	Intron	2015-03-01	0.323742	0.120335	0.254745	0.109596
cg08923271	chr1	221065148	221065148	0.074	CGI	Intergenic	HLX	0.424008	0.0963974	0.405562	0.123362
cg21680980	chr1	221069572	221069572	0.066	CGI-Shore	Intergenic	HLX	0.836033	0.111742	0.757681	0.145373
cg25302985	chr1	221509802	221509802	0.017	Non-CGI	Promoter	C1orf140	0.305261	0.258356	0.260234	0.225408
cg20482462	chr1	221510043	221510043	0.017	Non-CGI	Promoter	C1orf140	0.681821	0.301558	0.596012	0.386035
cg02919721	chr1	221818304	221818304	0.009	Non-CGI	Intergenic	DUSP10	0.646941	0.094079	0.64008	0.120053
cg26562772	chr1	221890431	221890431	0.013	Non-CGI	Intron	DUSP10	0.779673	0.115226	0.767723	0.123335
cg11753124	chr1	222476017	222476017	0.013	Non-CGI	Intergenic	HHIPL2	0.801378	0.0977362	0.70162	0.187059
cg08035638	chr1	222548893	222548893	0.014	Non-CGI	Intergenic	HHIPL2	0.815492	0.09853	0.64189	0.177171
cg21908178	chr1	222641292	222641292	0.037	CGI-Shelf	Intergenic	HHIPL2	0.829705	0.0972259	0.774607	0.153536
cg02736482	chr1	222764068	222764068	0.055	CGI-Shore	Promoter	TAF1A	0.699422	0.111033	0.778895	0.13264
cg14712202	chr1	223104742	223104742	0.003	Non-CGI	Intron	DISP1	0.574239	0.10648	0.480828	0.143673
cg23039250	chr1	223308238	223308238	0.037	CGI-Shore	Promoter	TLR5	0.558215	0.0730552	0.331593	0.07744
cg22158547	chr1	223472245	223472245	0.011	Non-CGI	Intron	SUSD4	0.494927	0.0905531	0.471047	0.113564
cg13684305	chr1	223566278	223566278	0.076	CGI-Shore	Promoter	CCDC185	0.375426	0.102328	0.57317	0.0677918
cg00038020	chr1	223575793	223575793	0.018	CGI-Shore	Intergenic	CCDC185	0.43698	0.147195	0.212832	0.127097
cg27235315	chr1	223853928	223853928	0.02	Non-CGI	Promoter	CAPN8	0.753068	0.100245	0.747013	0.133389
cg01566170	chr1	223899746	223899746	0.125	CGI-Shore	Promoter	CAPN2	0.658084	0.150189	0.723956	0.128569
cg17470627	chr1	223908491	223908491	0.025	Non-CGI	Intron	CAPN2	0.714171	0.0953373	0.450087	0.119847
cg12597233	chr1	224222745	224222745	0.011	Non-CGI	Intergenic	FBXO28	0.749343	0.0863476	0.69884	0.133143
cg19089070	chr1	224543171	224543171	0.019	CGI-Shore	Promoter	CNIH4	0.561433	0.0957101	0.625783	0.07507
cg19855747	chr1	224593733	224593733	0.011	Non-CGI	Intron	MIR4742	0.82694	0.0867699	0.751068	0.128623
cg01013754	chr1	224622131	224622131	0.152	CGI	Promoter	WDR26	0.163239	0.113083	0.190904	0.0715321
cg07901351	chr1	224625023	224625023	0.024	CGI-Shelf	Intergenic	WDR26	0.771396	0.11792	0.77187	0.104458
cg07957995	chr1	224644750	224644750	0.029	Non-CGI	Intergenic	WDR26	0.447038	0.115382	0.351322	0.10955
cg10105262	chr1	224730478	224730478	0.014	Non-CGI	Intergenic	CNIH3	0.55668	0.106014	0.497663	0.129961
cg06959448	chr1	224753137	224753137	0.011	Non-CGI	Intergenic	CNIH3	0.204069	0.125671	0.231202	0.142738
cg09013229	chr1	225332226	225332226	0.004	Non-CGI	Exon	DNAH14	0.733648	0.0886254	0.720518	0.109871
cg22945457	chr1	225612608	225612608	0.021	CGI-Shelf	Intron	LBR	0.560798	0.123504	0.702572	0.106653
cg02825765	chr1	225614261	225614261	0.068	CGI-Shore	Intron	LBR	0.549165	0.0984515	0.582071	0.114532
cg08928696	chr1	225632889	225632889	0.032	Non-CGI	Intergenic	LBR	0.296716	0.104929	0.501532	0.088718
cg00777895	chr1	225965676	225965676	0.073	CGI	FirstExon	SRP9	0.295909	0.123881	0.267876	0.163199
cg12319004	chr1	226078237	226078237	0.021	CGI-Shelf	Promoter	TMEM63A	0.742046	0.111521	0.700553	0.119985
cg00130693	chr1	226110727	226110727	0.058	CGI-Shore	Promoter	LEFTY1	0.688888	0.1168	0.531688	0.183076
cg06827256	chr1	226311603	226311603	0.037	CGI-Shore	Intergenic	H3F3AP4	0.568563	0.101616	0.56719	0.0988101
cg22080281	chr1	226377058	226377058	0.022	CGI-Shelf	Intron	ACBD3	0.772168	0.0818392	0.759276	0.0952659
cg13400284	chr1	226733079	226733079	0.022	CGI-Shelf	Intergenic	C1orf95	0.735279	0.0967144	0.727423	0.117635
cg07793807	chr1	226823363	226823363	0.048	Non-CGI	Intron	C1orf95	0.73764	0.101827	0.739574	0.109074
cg03257293	chr1	226927663	226927663	0.033	CGI-Shore	Promoter	ITPKB	0.783098	0.0853786	0.656841	0.145414
cg08708961	chr1	227070630	227070630	0.04	Non-CGI	Intron	PSEN2	0.181251	0.0921666	0.35937	0.124701
cg05598488	chr1	228154769	228154769	0.019	CGI-Shelf	Promoter	WNT9A	0.27029	0.115997	0.32009	0.112368
cg06625004	chr1	228278432	228278432	0.025	Non-CGI	Intron	MIR3620	0.365108	0.136683	0.284475	0.0939979
cg05640322	chr1	228285781	228285781	0.074	CGI	3UTR	MIR3620	0.34627	0.150499	0.553002	0.0423533
cg10950111	chr1	228337379	228337379	0.043	Non-CGI	Promoter	GJC2	0.521449	0.100855	0.307383	0.0967905
cg01057552	chr1	228415374	228415374	0.031	Non-CGI	Intron	C1orf145	0.484749	0.0754918	0.388219	0.124098
cg08354527	chr1	229252042	229252042	0.039	Non-CGI	Intergenic	RAB4A	0.55098	0.105286	0.317267	0.121439
cg04849089	chr1	229326090	229326090	0.009	Non-CGI	Intergenic	RAB4A	0.69953	0.086297	0.423259	0.107585
cg24808442	chr1	229439738	229439738	0.018	Non-CGI	Promoter	SPHAR	0.768298	0.0856053	0.741845	0.119756
cg04128065	chr1	229733305	229733305	0.015	CGI-Shelf	Intron	TAF5L	0.17063	0.12789	0.114782	0.0516437
cg26248460	chr1	229757677	229757677	0.011	CGI-Shelf	Intron	TAF5L	0.618684	0.182594	0.439238	0.245018
cg17425590	chr1	229830303	229830303	0.023	Non-CGI	Intergenic	URB2	0.453837	0.109279	0.190434	0.113675
cg08705382	chr1	230322024	230322024	0.019	Non-CGI	Intron	GALNT2	0.497642	0.192167	0.324884	0.207136
cg11753356	chr1	230356642	230356642	0.018	Non-CGI	Intron	GALNT2	0.737245	0.203033	0.687538	0.253686
cg13169968	chr1	230563798	230563798	0.017	CGI-Shore	Intergenic	PGBD5	0.23201	0.175994	0.272021	0.0808698
cg10232893	chr1	230961405	230961405	0.027	Non-CGI	Intergenic	C1orf198	0.387251	0.0672187	0.443341	0.104238
cg16987552	chr1	231015123	231015123	0.025	Non-CGI	Intergenic	C1orf198	0.536351	0.131669	0.199618	0.116617
cg16024801	chr1	231120089	231120089	0.026	Non-CGI	Intron	ARV1	0.6875	0.173093	0.675725	0.19404
cg15520941	chr1	231478103	231478103	0.032	CGI-Shelf	Intron	SPRTN	0.766169	0.118093	0.805833	0.0800586
cg22723249	chr1	231490578	231490578	0.009	Non-CGI	3UTR	SPRTN	0.710229	0.120736	0.66565	0.117186
cg07134368	chr1	231820076	231820076	0.026	Non-CGI	Intron	DISC1	0.375649	0.115249	0.472166	0.143559
cg00462430	chr1	232608508	232608508	0.012	Non-CGI	Intron	SIPA1L2	0.649676	0.13046	0.447303	0.0975043
cg07386008	chr1	232621926	232621926	0.015	Non-CGI	Intron	SIPA1L2	0.612124	0.104697	0.653692	0.0881311
cg01432692	chr1	232674637	232674637	0.016	Non-CGI	Intergenic	SIPA1L2	0.387158	0.111428	0.358426	0.118518
cg13058623	chr1	233040477	233040477	0.01	Non-CGI	Intergenic	NTPCR	0.174047	0.12574	0.10126	0.0406338
cg26105649	chr1	233087709	233087709	0.02	CGI-Shore	Intron	NTPCR	0.611555	0.0773436	0.537382	0.0845735
cg16715194	chr1	233430825	233430825	0.071	CGI-Shore	Intron	PCNXL2	0.149885	0.157596	0.188627	0.106835
cg15523980	chr1	234136308	234136308	0.016	Non-CGI	Intron	SLC35F3	0.563151	0.116225	0.531724	0.124632
cg04143909	chr1	234367322	234367322	0.084	CGI	Exon	MIR4671	0.561761	0.0580616	0.504693	0.0721047
cg16365424	chr1	234700636	234700636	0.01	Non-CGI	Intergenic	LINC01354	0.427628	0.209549	0.306393	0.218906
cg04605532	chr1	234843592	234843592	0.012	Non-CGI	Intergenic	LINC01132	0.595781	0.164161	0.527651	0.224284
cg01306120	chr1	235290283	235290283	0.041	CGI-Shore	Intron	SNORA14B	0.731655	0.0965486	0.740314	0.134677
cg02985240	chr1	235468148	235468148	0.017	CGI-Shelf	Intron	GGPS1	0.741131	0.133782	0.770177	0.130463
cg16175124	chr1	235872320	235872320	0.016	Non-CGI	Intron	GNG4	0.762872	0.135975	0.755312	0.133538
cg07699939	chr1	236477483	236477483	0.018	Non-CGI	Intergenic	ERO1LB	0.593268	0.10735	0.481128	0.149599
cg15109151	chr1	236848710	236848710	0.069	CGI-Shore	Promoter	ACTN2	0.764537	0.0983819	0.733582	0.0839421
cg16672668	chr1	236898874	236898874	0.039	CGI-Shore	Intron	ACTN2	0.453976	0.113189	0.46763	0.109514
cg17482237	chr1	236900382	236900382	0.036	CGI-Shore	Intron	ACTN2	0.725388	0.110557	0.697192	0.124615
cg07504040	chr1	236925965	236925965	0.025	CGI-Shore	3UTR	MTR	0.735346	0.0990683	0.498223	0.154858
cg20609972	chr1	237180756	237180756	0.008	Non-CGI	Intergenic	MT1HL1	0.557277	0.071841	0.606876	0.0758389
cg27043880	chr1	239287722	239287722	0.014	Non-CGI	Intergenic	CHRM3	0.295737	0.120095	0.360694	0.108804
cg23918821	chr1	239288692	239288692	0.009	Non-CGI	Intergenic	CHRM3	0.573406	0.095758	0.485363	0.0833072
cg15497249	chr1	239485905	239485905	0.013	Non-CGI	Intergenic	CHRM3	0.315815	0.113318	0.56492	0.0841682
cg08622198	chr1	239979505	239979505	0.017	Non-CGI	Intron	RPS7P5	0.355357	0.110465	0.272981	0.088065
cg12213260	chr1	240254266	240254266	0.052	CGI-Shore	Promoter	FMN2	0.609571	0.0963969	0.553835	0.0749392
cg25623271	chr1	240656217	240656217	0.094	CGI	3UTR	GREM2	0.430445	0.0942408	0.442827	0.109059
cg22685867	chr1	240987429	240987429	0.057	CGI-Shore	Intron	GREM2	0.778014	0.127929	0.724027	0.187876
cg01560900	chr1	241804128	241804128	0.11	CGI-Shore	Promoter	OPN3	0.145194	0.102783	0.463658	0.133694
cg03116938	chr1	242030232	242030232	0.021	Non-CGI	Exon	EXO1	0.798972	0.0961531	0.775192	0.126614
cg18190310	chr1	242407965	242407965	0.016	Non-CGI	Intron	MAP1LC3C	0.479924	0.0959132	0.503911	0.093648
cg27390627	chr1	242874219	242874219	0.01	Non-CGI	Intergenic	PLD5	0.33851	0.103309	0.394404	0.102623
cg24350395	chr1	243288625	243288625	0.009	Non-CGI	3UTR	LINC01347	0.721273	0.176332	0.683114	0.210494
cg00251716	chr1	243479948	243479948	0.022	Non-CGI	Intron	MIR4677	0.702089	0.114896	0.567259	0.152974
cg04077692	chr1	243570771	243570771	0.015	Non-CGI	Intron	MIR4677	0.837974	0.103697	0.764824	0.165711
cg05593162	chr1	243577377	243577377	0.02	Non-CGI	Intron	MIR4677	0.82657	0.116002	0.759859	0.179583
cg24455383	chr1	243736307	243736307	0.019	Non-CGI	Exon	MIR4677	0.627459	0.0699102	0.599294	0.143102
cg27438690	chr1	243869070	243869070	0.015	Non-CGI	Intron	AKT3	0.763135	0.109883	0.808164	0.116481
cg24715988	chr1	244237941	244237941	0.041	Non-CGI	Intergenic	ZBTB18	0.371624	0.110558	0.436282	0.0815528
cg10240356	chr1	244920686	244920686	0.023	Non-CGI	Intergenic	COX20	0.779182	0.0950855	0.557086	0.119408
cg10235018	chr1	245248762	245248762	0.019	Non-CGI	Intron	KIF26B	0.625619	0.10756	0.558079	0.144805
cg17126435	chr1	245663483	245663483	0.03	Non-CGI	Intron	KIF26B	0.419571	0.120682	0.494237	0.0896934
cg24506394	chr1	246135274	246135274	0.021	CGI-Shelf	Intron	SMYD3	0.722939	0.0961418	0.661053	0.152477
cg04134399	chr1	246231142	246231142	0.03	Non-CGI	Intron	SMYD3	0.155495	0.0480727	0.369268	0.194434
cg20000326	chr1	246466280	246466280	0.01	Non-CGI	Intron	SMYD3	0.718089	0.115544	0.638827	0.184619
cg03988952	chr1	246581705	246581705	0.032	Non-CGI	Promoter	SMYD3	0.77704	0.106591	0.800221	0.0859308
cg22019569	chr1	246599230	246599230	0.014	Non-CGI	Intron	SMYD3	0.589326	0.262596	0.39122	0.249515
cg17815049	chr1	246728663	246728663	0.087	CGI-Shore	Promoter	TFB2M	0.587868	0.141392	0.638474	0.139378
cg20290336	chr1	246741712	246741712	0.022	Non-CGI	Intron	CNST	0.568958	0.15183	0.609759	0.144148
cg14094521	chr1	246869082	246869082	0.025	Non-CGI	Intergenic	SCCPDH	0.712117	0.0977487	0.655504	0.119366
cg02236896	chr1	247169036	247169036	0.034	CGI-Shore	Intron	ZNF695	0.747596	0.0804048	0.668554	0.0792151
cg20289854	chr1	247457841	247457841	0.018	CGI-Shelf	Intergenic	ZNF496	0.421898	0.0951714	0.26845	0.0847956
cg15073147	chr1	247636811	247636811	0.024	Non-CGI	Intergenic	OR2W5	0.360543	0.08725	0.396726	0.11363
cg11166453	chr1	247681781	247681781	0.105	CGI	FirstExon	GCSAML	0.285769	0.141035	0.403097	0.0895507
cg25139877	chr1	247691111	247691111	0.008	CGI-Shelf	Intron	GCSAML-AS1	0.470095	0.116721	0.584362	0.117746
cg17545182	chr1	247694041	247694041	0.072	CGI-Shore	3UTR	GCSAML-AS1	0.430868	0.106886	0.498537	0.0809217
cg13930544	chr1	247694061	247694061	0.072	CGI-Shore	3UTR	GCSAML-AS1	0.411982	0.146594	0.509311	0.114775
cg24460817	chr1	247876088	247876088	0.025	Non-CGI	Promoter	OR6F1	0.590294	0.0885903	0.553148	0.156188
cg23920445	chr1	247979750	247979750	0.023	Non-CGI	Promoter	OR14A16	0.668653	0.0999661	0.683487	0.104444
cg19255241	chr1	248058104	248058104	0.042	CGI-Shore	Promoter	OR2W3	0.486337	0.0857682	0.518221	0.119079
cg16328369	chr1	248058642	248058642	0.028	CGI-Shore	Promoter	OR2W3	0.498065	0.104931	0.65415	0.0440142
cg10818986	chr1	248083146	248083146	0.013	Non-CGI	Promoter	OR2T8	0.53023	0.0851657	0.602683	0.0930301
cg26150142	chr1	248102842	248102842	0.011	CGI-Shelf	Intron	OR2L13	0.519794	0.0978608	0.635657	0.076272
cg08121453	chr1	248855364	248855364	0.075	CGI	Intergenic	OR14I1	0.454195	0.175096	0.489665	0.153642
cg12550241	chr1	248859041	248859041	0.031	CGI-Shelf	Intergenic	OR14I1	0.515437	0.109638	0.509251	0.120265
cg03612577	chr1	249115007	249115007	0.021	Non-CGI	5UTR	SH3BP5L	0.693881	0.145006	0.692623	0.163857
cg06837449	chr1	249168501	249168501	0.095	CGI	FirstExon	ZNF692	0.105943	0.136918	0.121676	0.0998728
cg18408209	chr2	193509	193509	0.044	CGI	Intergenic	SH3YL1	0.230792	0.0984742	0.256007	0.122102
cg12161935	chr2	214148	214148	0.054	CGI	Intergenic	SH3YL1	0.749078	0.0846904	0.596875	0.148476
cg09549605	chr2	251023	251023	0.012	Non-CGI	Intron	SH3YL1	0.772167	0.118951	0.734311	0.122121
cg12147994	chr2	262754	262754	0.05	CGI-Shore	FirstExon	SH3YL1	0.4612	0.156009	0.7494	0.0985707
cg25710298	chr2	286830	286830	0.072	CGI-Shore	Intron	FAM150B	0.615514	0.139828	0.485338	0.16683
cg19519509	chr2	427676	427676	0.117	CGI-Shore	Intergenic	FAM150B	0.801286	0.0949676	0.77067	0.12048
cg27430369	chr2	503745	503745	0.084	CGI	Intergenic	TMEM18	0.776464	0.0827228	0.738754	0.113235
cg13416517	chr2	620106	620106	0.063	CGI-Shore	Intergenic	TMEM18	0.231973	0.117059	0.531326	0.0441208
cg00500140	chr2	691012	691012	0.045	CGI-Shore	Intergenic	TMEM18	0.683883	0.130389	0.639546	0.122106
cg23898204	chr2	734927	734927	0.025	CGI-Shore	Intergenic	TMEM18	0.819393	0.0927377	0.756183	0.126689
cg05417788	chr2	749191	749191	0.039	CGI-Shore	Intergenic	TMEM18	0.753758	0.203272	0.666914	0.284131
cg10236778	chr2	858127	858127	0.058	CGI	Intron	LINC01115	0.258469	0.127017	0.220476	0.0952534
cg01854967	chr2	863946	863946	0.15	CGI	FirstExon	LINC01115	0.533777	0.128479	0.459539	0.0842032
cg17497490	chr2	944690	944690	0.04	CGI-Shore	Promoter	SNTG2	0.736155	0.0762533	0.718572	0.0799924
cg00095772	chr2	1050773	1050773	0.035	CGI-Shore	Intron	SNTG2	0.6146	0.201027	0.491693	0.23159
cg18022927	chr2	1229351	1229351	0.047	CGI	Intron	TPO	0.534467	0.118299	0.558862	0.138051
cg02514003	chr2	1378035	1378035	0.045	CGI-Shore	FirstExon	TPO	0.645564	0.0895746	0.561387	0.109178
cg14601038	chr2	1481097	1481097	0.113	CGI	Exon	TPO	0.529705	0.0908267	0.425539	0.118792
cg13414059	chr2	1497815	1497815	0.051	CGI	Intron	TPO	0.635354	0.0945995	0.517724	0.11558
cg19407717	chr2	1544120	1544120	0.072	CGI	Intron	TPO	0.443858	0.0949865	0.224902	0.0728779
cg19441992	chr2	1568007	1568007	0.059	CGI-Shore	Intergenic	PXDN	0.247612	0.187722	0.418475	0.139099
cg16151651	chr2	1609119	1609119	0.054	CGI	Intergenic	PXDN	0.374988	0.122544	0.198008	0.105382
cg07701911	chr2	1648485	1648485	0.036	CGI-Shelf	Exon	PXDN	0.816133	0.108259	0.782431	0.144133
cg01629007	chr2	1657462	1657462	0.044	Non-CGI	Exon	PXDN	0.418293	0.169277	0.120563	0.101253
cg11728145	chr2	1658190	1658190	0.037	Non-CGI	Exon	PXDN	0.762079	0.104433	0.495391	0.147011
cg09699787	chr2	1711759	1711759	0.053	CGI	Intron	PXDN	0.240455	0.11569	0.234255	0.117968
cg01821226	chr2	1743009	1743009	0.049	CGI-Shelf	Intron	PXDN	0.822838	0.100183	0.776045	0.121419
cg09460712	chr2	1793435	1793435	0.048	CGI-Shore	3UTR	PXDN	0.742909	0.0911654	0.743826	0.0917765
cg14463068	chr2	1820315	1820315	0.055	CGI	Intron	PXDN	0.412352	0.0939497	0.130934	0.0864753
cg07362512	chr2	2570318	2570318	0.055	CGI	Intergenic	MYT1L	0.484587	0.137347	0.39309	0.164997
cg18305853	chr2	2713323	2713323	0.071	CGI-Shore	Intergenic	MYT1L	0.515797	0.163428	0.564553	0.149537
cg05698294	chr2	3063249	3063249	0.065	CGI	Intron	TSSC1	0.640766	0.119191	0.538294	0.128632
cg21273746	chr2	3291186	3291186	0.08	CGI	Intron	TSSC1	0.793361	0.0777772	0.774907	0.118925
cg14287443	chr2	3497093	3497093	0.063	CGI	Intergenic	ADI1	0.280091	0.108772	0.250198	0.110992
cg09753772	chr2	3633407	3633407	0.058	CGI	Intergenic	COLEC11	0.476609	0.146604	0.346776	0.139884
cg11686069	chr2	4205654	4205654	0.039	CGI	Intergenic	LINC01304	0.604606	0.123055	0.636214	0.106567
cg19977977	chr2	5817401	5817401	0.013	CGI-Shelf	Intergenic	SOX11	0.744492	0.138991	0.611482	0.172895
cg08862033	chr2	6120613	6120613	0.033	CGI-Shelf	Promoter	LOC400940	0.404003	0.107677	0.24236	0.070804
cg20486407	chr2	7037101	7037101	0.019	Non-CGI	3UTR	RSAD2	0.634525	0.117057	0.535753	0.144929
cg13449463	chr2	7560825	7560825	0.015	Non-CGI	Promoter	LOC100506274	0.351074	0.106616	0.462861	0.0793236
cg04653800	chr2	7910535	7910535	0.018	CGI-Shelf	Intergenic	LINC00298	0.382944	0.111761	0.579441	0.111568
cg20306022	chr2	7947960	7947960	0.03	CGI-Shore	Intergenic	LINC00298	0.827794	0.0763147	0.804852	0.109032
cg14984257	chr2	8822600	8822600	0.107	CGI	FirstExon	ID2	0.283091	0.0742745	0.269428	0.120838
cg23418201	chr2	9134057	9134057	0.024	Non-CGI	Intron	MBOAT2	0.750395	0.0861738	0.594757	0.116092
cg10987840	chr2	9319526	9319526	0.027	Non-CGI	Intergenic	ASAP2	0.132478	0.15181	0.0860732	0.0833441
cg00013804	chr2	9358577	9358577	0.028	Non-CGI	Intron	ASAP2	0.497704	0.192128	0.213418	0.180703
cg23219253	chr2	9518751	9518751	0.043	CGI-Shelf	Intron	ITGB1BP1	0.39575	0.105252	0.083674	0.0676064
cg13724182	chr2	9761025	9761025	0.011	Non-CGI	Intron	YWHAQ	0.678233	0.107346	0.516177	0.109658
cg15748006	chr2	9772375	9772375	0.041	CGI-Shore	Promoter	YWHAQ	0.458162	0.142881	0.610829	0.0961774
cg23240213	chr2	9940969	9940969	0.044	Non-CGI	Intergenic	TAF1B	0.652775	0.0970269	0.491825	0.112968
cg21560697	chr2	10054883	10054883	0.018	Non-CGI	Intron	GRHL1	0.634995	0.160916	0.462162	0.241444
cg22330749	chr2	10123764	10123764	0.03	Non-CGI	Intron	GRHL1	0.678241	0.0991988	0.383656	0.157127
cg06709297	chr2	10302454	10302454	0.053	Non-CGI	Intron	C2orf48	0.778673	0.112955	0.403288	0.249033
cg09516237	chr2	10351540	10351540	0.025	Non-CGI	Intergenic	MIR4261	0.359146	0.114021	0.488112	0.0798404
cg21059786	chr2	10361064	10361064	0.049	CGI-Shore	Intergenic	MIR4261	0.475457	0.133309	0.471179	0.151241
cg04618171	chr2	10470465	10470465	0.054	CGI-Shore	Intron	HPCAL1	0.538276	0.114063	0.624952	0.103344
cg11938718	chr2	10526453	10526453	0.043	Non-CGI	Intron	SNORA80B	0.268495	0.132981	0.260287	0.145846
cg10551856	chr2	10774704	10774704	0.013	Non-CGI	Intron	NOL10	0.689094	0.135247	0.692137	0.126768
cg00222801	chr2	10829047	10829047	0.045	CGI-Shore	Intron	NOL10	0.436452	0.120286	0.501935	0.0940394
cg01930746	chr2	10950511	10950511	0.016	CGI-Shore	5UTR	PDIA6	0.382683	0.0983997	0.38912	0.0809493
cg20821314	chr2	10950732	10950732	0.015	CGI-Shore	Intron	PDIA6	0.614923	0.103951	0.625245	0.128293
cg06545200	chr2	11009092	11009092	0.031	Non-CGI	Intergenic	PDIA6	0.379105	0.136645	0.610626	0.0928811
cg08123256	chr2	11074083	11074083	0.035	Non-CGI	Intergenic	KCNF1	0.365442	0.108177	0.310669	0.107102
cg24724689	chr2	11087224	11087224	0.032	Non-CGI	Intergenic	KCNF1	0.310131	0.113681	0.173693	0.109985
cg15974959	chr2	11103010	11103010	0.041	CGI-Shore	Intergenic	KCNF1	0.794572	0.149743	0.730953	0.193734
cg11796910	chr2	11475299	11475299	0.016	Non-CGI	Intron	ROCK2	0.761161	0.0838252	0.682758	0.173939
cg15705746	chr2	11546576	11546576	0.028	Non-CGI	Intergenic	LINC00570	0.411809	0.102348	0.267125	0.133979
cg19000647	chr2	11885321	11885321	0.042	CGI-Shore	Promoter	LPIN1	0.578329	0.135605	0.476841	0.182368
cg21579399	chr2	11890700	11890700	0.026	CGI-Shelf	Intron	LPIN1	0.29603	0.115539	0.19942	0.138575
cg27005018	chr2	12173618	12173618	0.017	Non-CGI	Intron	MIR4262	0.754969	0.113796	0.687806	0.153836
cg19072083	chr2	12402652	12402652	0.007	Non-CGI	Intron	MIR4262	0.654434	0.0882985	0.715905	0.109201
cg26649096	chr2	12454131	12454131	0.021	Non-CGI	Intron	TRIB2	0.310906	0.138177	0.2403	0.0926728
cg07837078	chr2	12695813	12695813	0.017	Non-CGI	Intron	TRIB2	0.545267	0.106268	0.257923	0.0966101
cg04699104	chr2	12858912	12858912	0.115	CGI	Intron	TRIB2	0.140798	0.150952	0.180847	0.109563
cg06200244	chr2	12862337	12862337	0.022	CGI-Shelf	Intron	TRIB2	0.464662	0.140131	0.481888	0.140246
cg10528455	chr2	12929080	12929080	0.013	Non-CGI	Intergenic	MIR3125	0.542537	0.167231	0.280422	0.0559865
cg08480413	chr2	15012985	15012985	0.031	CGI	Intergenic	FAM84A	0.458977	0.124511	0.660348	0.0958235
cg20313628	chr2	17700224	17700224	0.045	CGI-Shore	Promoter	RAD51AP2	0.442263	0.101132	0.266461	0.0736167
cg18703983	chr2	18097337	18097337	0.004	Non-CGI	Intron	KCNS3	0.664864	0.101184	0.631164	0.124412
cg04905755	chr2	18635845	18635845	0.012	Non-CGI	Intergenic	RDH14	0.616993	0.113028	0.731141	0.103922
cg22169874	chr2	19273596	19273596	0.016	Non-CGI	Intergenic	MIR4757	0.441006	0.117215	0.30767	0.113174
cg18011760	chr2	19320928	19320928	0.02	Non-CGI	Intergenic	MIR4757	0.566813	0.168385	0.326021	0.230151
cg25437359	chr2	19330640	19330640	0.01	Non-CGI	Intergenic	MIR4757	0.539855	0.088332	0.471255	0.131609
cg06428196	chr2	19338174	19338174	0.012	Non-CGI	Intergenic	MIR4757	0.725598	0.165597	0.824401	0.104485
cg16439608	chr2	19376860	19376860	0.015	Non-CGI	Intergenic	MIR4757	0.361029	0.14863	0.429115	0.193016
cg08479629	chr2	19387323	19387323	0.01	Non-CGI	Intergenic	MIR4757	0.513427	0.0922332	0.522527	0.103355
cg12619940	chr2	19551789	19551789	0.075	CGI	3UTR	MIR4757	0.608024	0.124457	0.831903	0.0610235
cg18004235	chr2	19808330	19808330	0.013	Non-CGI	Intergenic	OSR1	0.448029	0.131719	0.1118	0.0854834
cg19960616	chr2	19886939	19886939	0.011	Non-CGI	Intergenic	LINC00954	0.593585	0.184376	0.660999	0.158234
cg09596131	chr2	19986567	19986567	0.024	Non-CGI	Intergenic	LINC00954	0.58407	0.153018	0.433956	0.141871
cg04104235	chr2	20104329	20104329	0.011	CGI-Shelf	Intergenic	TTC32	0.538709	0.0935344	0.525443	0.164465
cg09394306	chr2	20330742	20330742	0.025	Non-CGI	Intergenic	LAPTM4A	0.611958	0.211304	0.620502	0.210925
cg22344841	chr2	20421656	20421656	0.01	CGI-Shore	Intron	SDC1	0.556877	0.234732	0.284564	0.293218
cg16727243	chr2	20441905	20441905	0.072	CGI	Intergenic	SDC1	0.38182	0.167718	0.504282	0.0969262
cg24684033	chr2	20491052	20491052	0.024	Non-CGI	Intron	PUM2	0.209722	0.117061	0.202489	0.0602636
cg00375235	chr2	20646251	20646251	0.121	CGI	Promoter	RHOB	0.219649	0.135686	0.204564	0.121448
cg21482674	chr2	20650578	20650578	0.016	CGI-Shelf	Intergenic	RHOB	0.173862	0.120882	0.246764	0.130341
cg10149296	chr2	20795912	20795912	0.022	Non-CGI	Intergenic	HS1BP3	0.236871	0.112445	0.378494	0.129964
cg00283986	chr2	20875062	20875062	0.033	CGI-Shelf	Intergenic	GDF7	0.547238	0.074612	0.3838	0.0944087
cg25617519	chr2	23668469	23668469	0.014	Non-CGI	Intron	KLHL29	0.706314	0.124898	0.548278	0.168765
cg27297315	chr2	23704185	23704185	0.035	Non-CGI	Intron	KLHL29	0.625431	0.127119	0.527134	0.187457
cg02696169	chr2	23886193	23886193	0.066	CGI	Intron	ATAD2B	0.403923	0.119779	0.370356	0.122802
cg03536404	chr2	24485592	24485592	0.005	Non-CGI	Intron	FAM228A	0.646836	0.129318	0.297829	0.112715
cg27015161	chr2	24816070	24816070	0.011	Non-CGI	Intron	NCOA1	0.708631	0.102231	0.644868	0.132966
cg08252585	chr2	24931616	24931616	0.005	Non-CGI	Intron	CENPO	0.640919	0.0935665	0.554441	0.119094
cg11023668	chr2	25095040	25095040	0.042	Non-CGI	Intron	ADCY3	0.44446	0.125962	0.731749	0.092552
cg00050692	chr2	25524877	25524877	0.034	CGI-Shore	Intron	MIR1301	0.652595	0.132142	0.57476	0.155272
cg19512473	chr2	25585669	25585669	0.063	CGI-Shore	Intergenic	DNMT3A	0.702667	0.0716068	0.400673	0.153857
cg07213684	chr2	25609537	25609537	0.039	Non-CGI	Intron	DNMT3A	0.447933	0.167968	0.489097	0.130738
cg25446789	chr2	25810393	25810393	0.02	Non-CGI	Intron	DTNB	0.422865	0.106541	0.42201	0.106301
cg25181710	chr2	26045287	26045287	0.041	CGI	Intron	ASXL2	0.53317	0.116618	0.405379	0.0866676
cg20628718	chr2	26266360	26266360	0.017	Non-CGI	Intron	RAB10	0.818647	0.103174	0.781909	0.120669
cg01188578	chr2	26464058	26464058	0.024	CGI-Shelf	Intron	HADHA	0.297308	0.119327	0.241466	0.0063821
cg16204524	chr2	26565759	26565759	0.042	CGI-Shelf	Intron	EPT1	0.45854	0.113469	0.632762	0.095271
cg14254480	chr2	26927693	26927693	0.028	Non-CGI	Promoter	KCNK3	0.496962	0.0956116	0.515794	0.122579
cg11273176	chr2	26947126	26947126	0.029	CGI-Shelf	Intron	KCNK3	0.623406	0.0799744	0.388386	0.128876
cg22284448	chr2	27008234	27008234	0.103	CGI-Shore	Promoter	CENPA	0.616637	0.131099	0.327082	0.143415
cg07495389	chr2	27233872	27233872	0.018	Non-CGI	Intron	TMEM214	0.262849	0.125151	0.105297	0.078585
cg02804722	chr2	27301057	27301057	0.057	CGI-Shore	Promoter	EMILIN1	0.336828	0.125447	0.141102	0.077399
cg16597102	chr2	27305552	27305552	0.07	CGI	Promoter	KHK	0.592041	0.070104	0.412831	0.122416
cg11390357	chr2	27437735	27437735	0.027	CGI-Shore	Intron	CAD	0.813169	0.104887	0.790023	0.132156
cg24594459	chr2	27478146	27478146	0.024	Non-CGI	3UTR	SLC30A3	0.530322	0.111411	0.420571	0.123095
cg17611932	chr2	27505586	27505586	0.023	Non-CGI	5UTR	TRIM54	0.381142	0.0932747	0.377266	0.120074
cg05275832	chr2	27984686	27984686	0.023	Non-CGI	Intergenic	MRPL33	0.361649	0.193211	0.130408	0.176779
cg12337011	chr2	28002424	28002424	0.02	Non-CGI	3UTR	MRPL33	0.672625	0.131203	0.67197	0.125885
cg20591120	chr2	28177263	28177263	0.018	Non-CGI	Intron	MIR4263	0.536182	0.121639	0.212553	0.0947677
cg10446433	chr2	28442539	28442539	0.022	Non-CGI	Intron	LOC100505716	0.707675	0.116652	0.775993	0.105433
cg02857312	chr2	28449036	28449036	0.019	Non-CGI	Intron	LOC100505716	0.755129	0.092467	0.698299	0.178184
cg12224508	chr2	28589782	28589782	0.053	Non-CGI	Intergenic	FOSL2	0.64468	0.102147	0.556565	0.105712
cg11548446	chr2	28867073	28867073	0.035	Non-CGI	Intergenic	PPP1CB	0.459858	0.106121	0.422804	0.0966567
cg13576290	chr2	29256737	29256737	0.016	Non-CGI	Intron	C2orf71	0.479246	0.0938419	0.282755	0.138534
cg21249563	chr2	29297717	29297717	0.021	Non-CGI	Promoter	C2orf71	0.677259	0.100389	0.634129	0.128006
cg14326644	chr2	29430352	29430352	0.013	Non-CGI	Intron	CLIP4	0.692344	0.0974211	0.77217	0.0912715
cg20307125	chr2	30336941	30336941	0.017	CGI-Shelf	Intergenic	YPEL5	0.529259	0.162297	0.241018	0.18734
cg26855302	chr2	30373187	30373187	0.016	CGI-Shelf	Intron	YPEL5	0.654195	0.0977051	0.66453	0.094577
cg18793512	chr2	30458365	30458365	0.014	CGI-Shelf	Intron	LBH	0.364613	0.103722	0.244132	0.100532
cg21335012	chr2	30496325	30496325	0.028	Non-CGI	Intergenic	LBH	0.367261	0.204021	0.249936	0.184803
cg10577819	chr2	30591375	30591375	0.025	Non-CGI	Intergenic	LCLAT1	0.287027	0.123258	0.221325	0.157653
cg10949345	chr2	30726833	30726833	0.008	Non-CGI	Intron	LCLAT1	0.703906	0.104302	0.685264	0.121689
cg18190372	chr2	31001063	31001063	0.03	Non-CGI	Intron	CAPN13	0.460956	0.0896113	0.623093	0.079516
cg20423781	chr2	31031734	31031734	0.021	Non-CGI	Promoter	CAPN13	0.706236	0.101315	0.651956	0.119579
cg20203365	chr2	31470490	31470490	0.019	Non-CGI	Intron	EHD3	0.748845	0.0867636	0.730964	0.0629109
cg02284939	chr2	32238316	32238316	0.02	CGI-Shelf	Intron	MEMO1	0.813845	0.112978	0.731899	0.161053
cg05486207	chr2	32268313	32268313	0.034	CGI-Shelf	Intergenic	MEMO1	0.672568	0.149909	0.598734	0.212881
cg14625450	chr2	32449528	32449528	0.013	Non-CGI	3UTR	NLRC4	0.764409	0.10664	0.675568	0.121527
cg21992501	chr2	32872637	32872637	0.026	Non-CGI	Intron	MIR4765	0.48887	0.236903	0.277298	0.180844
cg20462237	chr2	33049885	33049885	0.021	Non-CGI	Promoter	LINC00486	0.764805	0.0825078	0.822192	0.0908363
cg22119676	chr2	33057712	33057712	0.016	Non-CGI	Intron	LINC00486	0.324554	0.111054	0.360839	0.133699
cg00237586	chr2	33107130	33107130	0.018	CGI-Shelf	Promoter	LOC100271832	0.769514	0.10409	0.742955	0.132769
cg12210094	chr2	33433039	33433039	0.014	Non-CGI	Intron	RASGRP3	0.818542	0.103846	0.760454	0.142121
cg21846949	chr2	33500889	33500889	0.026	Non-CGI	Exon	RASGRP3	0.721119	0.119187	0.498466	0.152909
cg18188235	chr2	33518258	33518258	0.023	Non-CGI	5UTR	RASGRP3	0.371423	0.113304	0.617419	0.122014
cg23153745	chr2	33652047	33652047	0.036	Non-CGI	Intergenic	RASGRP3	0.581129	0.148719	0.564583	0.156349
cg21244038	chr2	33737453	33737453	0.01	Non-CGI	Promoter	RASGRP3	0.666887	0.122984	0.690924	0.0710425
cg17735563	chr2	33738079	33738079	0.012	Non-CGI	Promoter	RASGRP3	0.695373	0.1094	0.657999	0.119512
cg09305047	chr2	33809215	33809215	0.017	Non-CGI	3UTR	FAM98A	0.677768	0.158076	0.663167	0.153109
cg27280279	chr2	33820674	33820674	0.011	CGI-Shelf	5UTR	FAM98A	0.703547	0.116515	0.648821	0.177275
cg22990475	chr2	33829748	33829748	0.01	Non-CGI	Intergenic	FAM98A	0.727002	0.0964862	0.598426	0.126376
cg05471484	chr2	33954347	33954347	0.019	CGI-Shore	Promoter	MYADML	0.664715	0.109853	0.625071	0.123917
cg09530108	chr2	36586710	36586710	0.018	CGI-Shore	Intron	CRIM1	0.41081	0.145799	0.307335	0.137108
cg20348189	chr2	36595352	36595352	0.018	Non-CGI	Intron	CRIM1	0.269929	0.1352	0.352436	0.145717
cg00762705	chr2	36601890	36601890	0.018	Non-CGI	Intron	CRIM1	0.70213	0.192864	0.557798	0.27792
cg23336143	chr2	36635519	36635519	0.017	Non-CGI	Intron	CRIM1	0.701085	0.108256	0.686513	0.104954
cg15818066	chr2	36648738	36648738	0.011	Non-CGI	Intron	CRIM1	0.795854	0.101505	0.779986	0.138397
cg23489390	chr2	36712570	36712570	0.014	Non-CGI	Intron	FEZ2	0.653397	0.110065	0.638712	0.145548
cg03901532	chr2	36718460	36718460	0.017	Non-CGI	Intron	FEZ2	0.750803	0.14059	0.718023	0.171188
cg10550416	chr2	36776323	36776323	0.016	Non-CGI	3UTR	FEZ2	0.793226	0.101693	0.749236	0.161494
cg22957691	chr2	36790185	36790185	0.01	Non-CGI	Intron	FEZ2	0.18434	0.080963	0.413117	0.262144
cg09697978	chr2	37501815	37501815	0.011	Non-CGI	Exon	PRKD3	0.649931	0.0932017	0.72495	0.148267
cg08188893	chr2	37600397	37600397	0.019	Non-CGI	3UTR	QPCT	0.724437	0.101956	0.690783	0.152916
cg27074505	chr2	37684473	37684473	0.02	Non-CGI	Intergenic	QPCT	0.634147	0.113756	0.318971	0.14533
cg13286582	chr2	37883934	37883934	0.018	Non-CGI	Intron	CDC42EP3	0.522234	0.155301	0.52068	0.177949
cg07992500	chr2	37896583	37896583	0.013	CGI-Shore	Intron	CDC42EP3	0.569661	0.12661	0.62221	0.140804
cg05245650	chr2	37900205	37900205	0.089	CGI-Shore	Promoter	CDC42EP3	0.547626	0.168542	0.493261	0.148042
cg15933457	chr2	38003689	38003689	0.017	Non-CGI	Intergenic	CDC42EP3	0.476225	0.110072	0.559008	0.127765
cg02752932	chr2	38099030	38099030	0.023	Non-CGI	Intergenic	RMDN2	0.717009	0.130499	0.489602	0.155298
cg03766407	chr2	38176669	38176669	0.018	Non-CGI	Promoter	RMDN2	0.667646	0.116652	0.645458	0.147649
cg07086224	chr2	38191377	38191377	0.049	CGI-Shore	Intron	RMDN2	0.66873	0.0944182	0.693344	0.0703369
cg18406708	chr2	38209694	38209694	0.015	Non-CGI	Intron	RMDN2-AS1	0.623565	0.12002	0.388085	0.101886
cg09799983	chr2	38301756	38301756	0.169	CGI	Exon	CYP1B1	0.144158	0.117374	0.237662	0.127585
cg02893429	chr2	38404263	38404263	0.013	Non-CGI	Intron	CYP1B1-AS1	0.535343	0.194367	0.328849	0.248948
cg08940378	chr2	38418343	38418343	0.005	Non-CGI	Intergenic	CYP1B1-AS1	0.478595	0.0828926	0.399531	0.12978
cg20303572	chr2	38602546	38602546	0.028	CGI-Shore	Intron	ATL2	0.700904	0.082509	0.673162	0.0783708
cg15675643	chr2	38711146	38711146	0.023	Non-CGI	Intergenic	ATL2	0.470567	0.113367	0.676939	0.0906347
cg01547915	chr2	38947762	38947762	0.025	Non-CGI	Intron	SRSF7	0.734955	0.105004	0.410908	0.150355
cg21949194	chr2	39355435	39355435	0.008	CGI-Shelf	Intergenic	SOS1	0.524735	0.0983629	0.407772	0.147103
cg22014983	chr2	39637465	39637465	0.009	Non-CGI	Intron	LOC728730	0.792688	0.122086	0.77574	0.152381
cg07490719	chr2	39744451	39744451	0.014	Non-CGI	Intron	MAP4K3	0.714679	0.1401	0.693154	0.12007
cg02004165	chr2	39811600	39811600	0.028	CGI-Shore	Intron	TMEM178A	0.651615	0.183756	0.586274	0.214885
cg21101086	chr2	39836209	39836209	0.013	Non-CGI	Intergenic	TMEM178A	0.353386	0.0951559	0.602602	0.109049
cg25161170	chr2	39888273	39888273	0.01	Non-CGI	Intergenic	TMEM178A	0.614785	0.0919319	0.736851	0.0897084
cg01644640	chr2	40147801	40147801	0.013	Non-CGI	Intron	SLC8A1-AS1	0.662767	0.121575	0.770388	0.112487
cg19015847	chr2	40447561	40447561	0.007	Non-CGI	Intron	SLC8A1	0.654927	0.126028	0.371242	0.125347
cg24396429	chr2	40739661	40739661	0.022	Non-CGI	Promoter	SLC8A1	0.598392	0.124997	0.477301	0.172057
cg24194279	chr2	40845989	40845989	0.009	Non-CGI	Intergenic	SLC8A1	0.692539	0.121986	0.723481	0.124605
cg18882156	chr2	42276442	42276442	0.099	CGI-Shore	Intron	PKDCC	0.310354	0.104666	0.113191	0.0692579
cg08178956	chr2	42345201	42345201	0.007	Non-CGI	Intergenic	EML4	0.390351	0.142901	0.470008	0.0608117
cg25070253	chr2	42596220	42596220	0.011	Non-CGI	Promoter	COX7A2L	0.373406	0.135662	0.486209	0.12121
cg14631114	chr2	43023945	43023945	0.019	CGI-Shelf	Intergenic	HAAO	0.508795	0.100634	0.696641	0.0827356
cg23008718	chr2	43188851	43188851	0.047	Non-CGI	Intergenic	HAAO	0.511297	0.0865613	0.306722	0.112984
cg21241410	chr2	43267816	43267816	0.03	Non-CGI	Intergenic	ZFP36L2	0.626202	0.0985911	0.811506	0.101307
cg07993112	chr2	44363533	44363533	0.016	Non-CGI	Intergenic	PPM1B	0.492612	0.225905	0.449967	0.231039
cg22241638	chr2	44364503	44364503	0.016	Non-CGI	Intergenic	PPM1B	0.851401	0.0981619	0.808338	0.129058
cg13078911	chr2	44393479	44393479	0.059	CGI-Shore	Intergenic	PPM1B	0.594016	0.110903	0.45147	0.153294
cg03700279	chr2	44576358	44576358	0.016	Non-CGI	Intron	PREPL	0.85397	0.0786504	0.79106	0.124014
cg01264539	chr2	44587797	44587797	0.04	CGI-Shore	Promoter	PREPL	0.71175	0.121895	0.628031	0.146782
cg24795614	chr2	44973115	44973115	0.018	Non-CGI	Intron	SIX3	0.607081	0.177114	0.634409	0.187542
cg02657654	chr2	45154029	45154029	0.019	CGI-Shore	Intergenic	SIX3	0.455113	0.114694	0.549305	0.139522
cg13905258	chr2	45158117	45158117	0.053	CGI-Shore	Intergenic	SIX3	0.667209	0.134589	0.682892	0.133752
cg12423623	chr2	45469414	45469414	0.01	Non-CGI	Intron	LINC01121	0.249726	0.119154	0.239497	0.05428
cg00017059	chr2	45797255	45797255	0.013	Non-CGI	Intron	SRBD1	0.827888	0.0896806	0.801533	0.116743
cg25570222	chr2	45804631	45804631	0.008	Non-CGI	Intron	SRBD1	0.606031	0.0901974	0.694643	0.0953424
cg11505026	chr2	46067299	46067299	0.03	Non-CGI	Intron	PRKCE	0.220104	0.109703	0.217223	0.0933407
cg02242239	chr2	46150090	46150090	0.015	Non-CGI	Intron	PRKCE	0.839432	0.0900092	0.833988	0.10723
cg04035064	chr2	46243113	46243113	0.028	Non-CGI	Intron	EPAS1	0.499184	0.137752	0.691169	0.116045
cg21218883	chr2	46378287	46378287	0.02	Non-CGI	Exon	EPAS1	0.719864	0.119534	0.401624	0.221226
cg22549086	chr2	46406516	46406516	0.016	Non-CGI	Intron	EPAS1	0.164765	0.108542	0.293078	0.118279
cg13997788	chr2	46593223	46593223	0.034	Non-CGI	Intron	EPAS1	0.59006	0.0991517	0.602433	0.123123
cg03666350	chr2	46662132	46662132	0.013	Non-CGI	Intron	TMEM247	0.566039	0.0957854	0.519577	0.134762
cg07894334	chr2	46925333	46925333	0.072	CGI-Shore	Promoter	SOCS5	0.432393	0.141375	0.187266	0.141243
cg12080687	chr2	47063626	47063626	0.034	Non-CGI	Intron	LINC01119	0.222467	0.0951345	0.126597	0.109131
cg17647823	chr2	47290974	47290974	0.02	Non-CGI	Intron	C2orf61	0.35681	0.113239	0.236461	0.122756
cg02187090	chr2	47346813	47346813	0.02	Non-CGI	Intron	C2orf61	0.849975	0.0794119	0.781284	0.135769
cg14327359	chr2	47419263	47419263	0.019	Non-CGI	Intergenic	C2orf61	0.387864	0.153121	0.407832	0.175823
cg26313421	chr2	47465189	47465189	0.021	Non-CGI	Intron	C2orf61	0.73716	0.0959489	0.563103	0.18588
cg11855895	chr2	47467779	47467779	0.014	Non-CGI	Intron	C2orf61	0.681407	0.0963545	0.734269	0.0922071
cg24916165	chr2	47595507	47595507	0.082	CGI-Shore	Promoter	EPCAM	0.680275	0.146093	0.707106	0.148287
cg03266686	chr2	47716097	47716097	0.027	Non-CGI	Promoter	KCNK12	0.272281	0.10818	0.418647	0.16435
cg09664186	chr2	48097527	48097527	0.011	Non-CGI	Intron	FBXO11	0.734769	0.15507	0.605563	0.244185
cg15172484	chr2	48741903	48741903	0.028	Non-CGI	3UTR	STON1-GTF2A1L	0.299199	0.118677	0.583895	0.104268
cg03709613	chr2	48960164	48960164	0.013	Non-CGI	Intron	LHCGR	0.331643	0.0626901	0.372803	0.12075
cg00925087	chr2	48962273	48962273	0.015	Non-CGI	Intron	LHCGR	0.450773	0.0843719	0.346665	0.105669
cg19927457	chr2	49382265	49382265	0.014	Non-CGI	Promoter	FSHR	0.665171	0.131215	0.524177	0.149816
cg12353175	chr2	49382401	49382401	0.013	Non-CGI	Promoter	FSHR	0.647592	0.156043	0.477405	0.165713
cg06707406	chr2	50570407	50570407	0.012	CGI-Shelf	Intron	NRXN1	0.556036	0.112772	0.358314	0.135964
cg04707706	chr2	50575326	50575326	0.058	CGI-Shore	Promoter	NRXN1	0.533475	0.0897161	0.459238	0.0929564
cg03714495	chr2	50659203	50659203	0.011	Non-CGI	Intron	NRXN1	0.583524	0.108506	0.632151	0.090413
cg13204432	chr2	51074939	51074939	0.038	Non-CGI	Intron	NRXN1	0.614968	0.102435	0.567107	0.0121373
cg15646463	chr2	51446925	51446925	0.011	Non-CGI	Intergenic	NRXN1	0.610807	0.158436	0.499867	0.16959
cg07045873	chr2	52039654	52039654	0.012	Non-CGI	Intergenic	NRXN1	0.803927	0.101777	0.77889	0.117176
cg13724732	chr2	53731598	53731598	0.013	Non-CGI	Intergenic	CHAC2	0.712359	0.0999376	0.621632	0.126619
cg19911257	chr2	54084393	54084393	0.03	CGI-Shelf	Intron	GPR75	0.800344	0.105627	0.740292	0.169508
cg09921423	chr2	54350432	54350432	0.016	Non-CGI	Intron	ACYP2	0.372525	0.13711	0.248111	0.057426
cg24544082	chr2	54751507	54751507	0.031	Non-CGI	Promoter	RPL23AP32	0.313647	0.157688	0.28649	0.119398
cg24608504	chr2	54760330	54760330	0.04	Non-CGI	Intron	RPL23AP32	0.56086	0.0924712	0.326346	0.172971
cg00883689	chr2	54802904	54802904	0.029	Non-CGI	Intron	RPL23AP32	0.827358	0.107321	0.564971	0.186349
cg21487856	chr2	54828502	54828502	0.008	Non-CGI	Intron	RPL23AP32	0.663799	0.11038	0.377803	0.101611
cg16198930	chr2	54900343	54900343	0.042	CGI-Shore	Intergenic	EML6	0.736106	0.116588	0.573346	0.169845
cg14919082	chr2	54901055	54901055	0.055	CGI	Intergenic	EML6	0.272984	0.120892	0.169129	0.0517728
cg20993754	chr2	55226987	55226987	0.011	Non-CGI	Intron	RTN4	0.765392	0.108661	0.668784	0.194158
cg21709257	chr2	55446669	55446669	0.004	CGI-Shelf	Intron	RPS27A	0.659646	0.142318	0.768556	0.143039
cg02642298	chr2	55509105	55509105	0.089	CGI-Shore	Promoter	PRORSD1P	0.378038	0.133648	0.401818	0.11178
cg19445734	chr2	55566679	55566679	0.023	Non-CGI	Exon	PRORSD1P	0.63988	0.254371	0.61494	0.296104
cg15871828	chr2	55988638	55988638	0.006	Non-CGI	Intergenic	PNPT1	0.450591	0.167539	0.598831	0.132171
cg25268863	chr2	56116062	56116062	0.013	Non-CGI	Intron	EFEMP1	0.604126	0.159961	0.425069	0.150501
cg18519072	chr2	56185789	56185789	0.017	Non-CGI	Intron	CCDC85A	0.537797	0.154177	0.365016	0.199573
cg21292592	chr2	56220104	56220104	0.017	Non-CGI	Intron	MIR216A	0.607752	0.164783	0.525795	0.142689
cg09703910	chr2	56236435	56236435	0.015	Non-CGI	Intron	MIR216B	0.555826	0.140373	0.244206	0.131239
cg08096062	chr2	56410509	56410509	0.091	CGI-Shore	Promoter	MIR216B	0.295004	0.136354	0.273674	0.0969155
cg26585352	chr2	58029565	58029565	0.029	Non-CGI	Intergenic	VRK2	0.774403	0.131966	0.802937	0.113119
cg06795523	chr2	58358974	58358974	0.01	Non-CGI	Exon	FANCL	0.694873	0.0984025	0.550804	0.112558
cg09026213	chr2	58478744	58478744	0.056	CGI	Intergenic	FANCL	0.478543	0.0784711	0.474441	0.0849724
cg10416784	chr2	58797233	58797233	0.017	Non-CGI	Intron	LINC01122	0.387578	0.1483	0.216753	0.103209
cg13779451	chr2	59162656	59162656	0.013	Non-CGI	Intron	LINC01122	0.705847	0.104489	0.754636	0.101697
cg20921479	chr2	59303635	59303635	0.011	Non-CGI	Intergenic	LINC01122	0.193037	0.0982277	0.316656	0.088729
cg20812973	chr2	59470237	59470237	0.01	Non-CGI	Intergenic	LINC01122	0.716453	0.0834757	0.633043	0.107962
cg12223243	chr2	60643473	60643473	0.024	Non-CGI	Intergenic	MIR4432	0.647037	0.121911	0.616429	0.0931642
cg04305912	chr2	60685678	60685678	0.009	CGI-Shelf	3UTR	MIR4432	0.758588	0.06739	0.690226	0.133549
cg02739593	chr2	60880222	60880222	0.035	CGI-Shore	Intergenic	BCL11A	0.412109	0.0890843	0.256447	0.105726
cg07067189	chr2	60969016	60969016	0.03	Non-CGI	Intergenic	PAPOLG	0.580275	0.113995	0.477922	0.105415
cg02578929	chr2	61414329	61414329	0.012	Non-CGI	3UTR	AHSA2	0.626862	0.0986979	0.704158	0.108621
cg14146966	chr2	61757674	61757674	0.011	Non-CGI	Intron	XPO1	0.668181	0.070165	0.622553	0.0809866
cg22699314	chr2	61847725	61847725	0.02	Non-CGI	Intergenic	XPO1	0.628798	0.0974243	0.395612	0.163927
cg08388802	chr2	62638371	62638371	0.021	Non-CGI	Intergenic	TMEM17	0.680292	0.107592	0.462282	0.143254
cg11908659	chr2	62736315	62736315	0.016	CGI-Shelf	Intron	TMEM17	0.753039	0.14837	0.780096	0.134391
cg05825596	chr2	62756405	62756405	0.014	Non-CGI	Intron	TMEM17	0.249985	0.135518	0.242632	0.0868652
cg02249233	chr2	62816860	62816860	0.01	Non-CGI	Intergenic	TMEM17	0.77855	0.114787	0.723023	0.147746
cg05977276	chr2	62970229	62970229	0.006	Non-CGI	Intron	EHBP1	0.730612	0.123812	0.726062	0.17707
cg25518132	chr2	63274476	63274476	0.09	CGI	Intron	LOC100132215	0.68394	0.0887463	0.614389	0.195001
cg18942222	chr2	63667788	63667788	0.004	Non-CGI	5UTR	MDH1	0.756438	0.0880101	0.72915	0.109476
cg14458626	chr2	63834284	63834284	0.039	Non-CGI	3UTR	WDPCP	0.682513	0.0935021	0.678219	0.133196
cg07645299	chr2	63991864	63991864	0.007	Non-CGI	Intergenic	UGP2	0.469909	0.123765	0.196933	0.138754
cg24720446	chr2	64017374	64017374	0.011	Non-CGI	Intergenic	UGP2	0.842487	0.0791919	0.780419	0.13392
cg19915305	chr2	64069682	64069682	0.066	CGI	Intron	UGP2	0.114424	0.142754	0.156495	0.103436
cg12094129	chr2	64356545	64356545	0.008	Non-CGI	Intron	PELI1	0.62423	0.0657478	0.580582	0.117066
cg26164488	chr2	64440295	64440295	0.012	Non-CGI	Intergenic	LINC00309	0.69398	0.143446	0.58855	0.182358
cg00063909	chr2	64877006	64877006	0.018	CGI-Shelf	Intron	SERTAD2	0.498065	0.111092	0.538575	0.114219
cg21117978	chr2	64957132	64957132	0.024	Non-CGI	Intergenic	SERTAD2	0.68955	0.100929	0.48509	0.0914681
cg18584067	chr2	64975916	64975916	0.009	CGI-Shore	Intergenic	SERTAD2	0.332774	0.106542	0.218041	0.0622203
cg20064459	chr2	65219239	65219239	0.029	CGI-Shore	Intron	SLC1A4	0.820446	0.0861005	0.785967	0.13034
cg23281123	chr2	65540411	65540411	0.088	CGI	3UTR	ACTR2	0.796248	0.0895689	0.793882	0.128981
cg16681246	chr2	65541310	65541310	0.09	CGI	Intron	ACTR2	0.697227	0.0916985	0.653314	0.131902
cg08651590	chr2	65543410	65543410	0.031	CGI-Shelf	Intron	ACTR2	0.615314	0.0698564	0.404077	0.120953
cg24200960	chr2	65604910	65604910	0.026	Non-CGI	Intron	SPRED2	0.410223	0.18019	0.511819	0.189812
cg16986661	chr2	65866869	65866869	0.041	Non-CGI	Intron	SPRED2	0.362465	0.105382	0.329612	0.191434
cg10835286	chr2	66657913	66657913	0.011	CGI-Shore	Intron	MEIS1-AS3	0.574862	0.121705	0.615894	0.092969
cg09535924	chr2	66671659	66671659	0.072	CGI	Intron	MEIS1	0.301411	0.055517	0.28819	0.152916
cg14775296	chr2	66672841	66672841	0.111	CGI	Intron	MEIS1	0.26711	0.0551178	0.161943	0.183659
cg07103068	chr2	66706939	66706939	0.007	Non-CGI	Intron	MEIS1	0.676389	0.0978419	0.713666	0.110095
cg16865953	chr2	66808261	66808261	0.082	CGI-Shore	Intergenic	MEIS1	0.327543	0.108805	0.482789	0.245992
cg14852394	chr2	67116039	67116039	0.014	Non-CGI	Intergenic	LOC644838	0.495145	0.155447	0.129259	0.0649817
cg06166427	chr2	67124452	67124452	0.006	Non-CGI	Intergenic	LOC644838	0.651332	0.143994	0.541673	0.185261
cg26446949	chr2	67513518	67513518	0.009	Non-CGI	Intron	LOC644838	0.799013	0.109464	0.776311	0.129799
cg25460731	chr2	67549363	67549363	0.011	Non-CGI	Intergenic	ETAA1	0.707151	0.231621	0.701258	0.240435
cg23031975	chr2	67601521	67601521	0.011	Non-CGI	Intergenic	ETAA1	0.627141	0.0752827	0.713431	0.128207
cg13139361	chr2	68009681	68009681	0.01	Non-CGI	Intergenic	C1D	0.660087	0.116038	0.642644	0.11076
cg14414124	chr2	68465373	68465373	0.013	Non-CGI	Intron	PPP3R1	0.3817	0.129373	0.257414	0.089679
cg25389374	chr2	68550434	68550434	0.015	CGI-Shelf	Intergenic	CNRIP1	0.721084	0.145573	0.666493	0.157523
cg21312337	chr2	68754759	68754759	0.076	CGI	Intron	PROKR1	0.689001	0.0889575	0.668152	0.130717
cg16761097	chr2	68897545	68897545	0.01	Non-CGI	Intergenic	ARHGAP25	0.463606	0.145111	0.385284	0.11218
cg07914962	chr2	68992377	68992377	0.015	Non-CGI	Intron	ARHGAP25	0.796549	0.0895753	0.735291	0.13105
cg10881615	chr2	69100119	69100119	0.028	Non-CGI	Promoter	BMP10	0.534544	0.0930308	0.494667	0.131482
cg24550525	chr2	69181420	69181420	0.027	Non-CGI	Promoter	GKN2	0.720832	0.14222	0.713437	0.11679
cg04785931	chr2	69198793	69198793	0.015	Non-CGI	Intergenic	GKN1	0.497466	0.134234	0.468239	0.102984
cg09157127	chr2	69201416	69201416	0.014	Non-CGI	Promoter	GKN1	0.813559	0.109432	0.80087	0.107306
cg22878582	chr2	69944091	69944091	0.027	Non-CGI	Intergenic	ANXA4	0.425898	0.200934	0.229415	0.148329
cg08792812	chr2	70009201	70009201	0.011	Non-CGI	Intron	ANXA4	0.354222	0.11907	0.24908	0.118926
cg09393382	chr2	70309976	70309976	0.027	CGI-Shelf	Intron	PCBP1-AS1	0.633684	0.102272	0.647519	0.115561
cg26109510	chr2	70408459	70408459	0.042	Non-CGI	Exon	C2orf42	0.603059	0.195353	0.708523	0.185697
cg03502656	chr2	71114246	71114246	0.077	CGI-Shore	Intergenic	VAX2	0.330912	0.0995391	0.348687	0.0691623
cg04076766	chr2	71212157	71212157	0.043	CGI	3UTR	ANKRD53	0.236367	0.102615	0.298996	0.143289
cg00087073	chr2	71225672	71225672	0.013	CGI-Shelf	Intergenic	TEX261	0.487591	0.127085	0.532106	0.125444
cg07270285	chr2	71455274	71455274	0.039	CGI-Shore	Promoter	PAIP2B	0.715922	0.123196	0.762388	0.0921404
cg15491567	chr2	71679675	71679675	0.019	CGI-Shore	Promoter	DYSF	0.512065	0.094401	0.50683	0.115444
cg14689456	chr2	71754492	71754492	0.026	CGI-Shore	Intron	DYSF	0.821308	0.0608978	0.687269	0.127759
cg15160709	chr2	72357937	72357937	0.048	CGI-Shore	3UTR	CYP26B1	0.194381	0.0792768	0.577371	0.190246
cg06108254	chr2	72830705	72830705	0.011	Non-CGI	Intron	EXOC6B	0.549505	0.11908	0.468499	0.115044
cg19350870	chr2	73008384	73008384	0.012	Non-CGI	Intron	EXOC6B	0.246283	0.0699323	0.455487	0.120891
cg21686287	chr2	73021348	73021348	0.013	Non-CGI	Intron	EXOC6B	0.654869	0.134299	0.613383	0.0789958
cg04906603	chr2	73048869	73048869	0.009	CGI-Shelf	Intron	EXOC6B	0.731832	0.0819297	0.780727	0.10868
cg20584546	chr2	73248097	73248097	0.033	Non-CGI	Intron	SFXN5	0.612881	0.176702	0.627033	0.178824
cg16936561	chr2	73338081	73338081	0.017	CGI-Shore	Intron	RAB11FIP5	0.757703	0.0876494	0.534157	0.113282
cg02287817	chr2	73521905	73521905	0.022	CGI-Shore	Promoter	EGR4	0.564334	0.100588	0.603481	0.0934752
cg10648179	chr2	73986783	73986783	0.02	Non-CGI	Intergenic	DUSP11	0.524874	0.138606	0.268012	0.179261
cg14874678	chr2	74008401	74008401	0.028	CGI-Shore	Promoter	DUSP11	0.572081	0.146329	0.561257	0.183913
cg02352181	chr2	74058083	74058083	0.015	CGI-Shore	Exon	STAMBP	0.456822	0.139693	0.541304	0.166091
cg12039197	chr2	74120092	74120092	0.028	Non-CGI	Promoter	ACTG2	0.66275	0.116464	0.689201	0.111792
cg03063511	chr2	74157513	74157513	0.018	CGI-Shelf	Intron	DGUOK	0.751547	0.137516	0.557947	0.173446
cg00551609	chr2	74214662	74214662	0.05	CGI-Shore	Intron	TET3	0.586122	0.0799213	0.592013	0.105371
cg10477385	chr2	74401583	74401583	0.041	CGI-Shelf	Intron	MOB1A	0.827028	0.101068	0.804107	0.132771
cg17961057	chr2	74645699	74645699	0.051	CGI	Promoter	C2orf81	0.391381	0.0887956	0.387003	0.12517
cg14481208	chr2	74669375	74669375	0.12	CGI	Promoter	RTKN	0.263326	0.140332	0.173342	0.110278
cg01584932	chr2	74708767	74708767	0.075	CGI-Shore	Promoter	TTC31	0.400269	0.134259	0.17784	0.12971
cg01295339	chr2	74729710	74729710	0.119	CGI	Promoter	LBX2-AS1	0.488321	0.0752511	0.184829	0.0857007
cg11067786	chr2	74780467	74780467	0.076	CGI-Shore	Promoter	LOXL3	0.597488	0.0914077	0.245258	0.10646
cg01656789	chr2	74803718	74803718	0.011	Non-CGI	5UTR	LOXL3	0.715626	0.0878875	0.754529	0.100382
cg01477253	chr2	74885882	74885882	0.015	CGI-Shelf	Intron	SEMA4F	0.429999	0.123108	0.285361	0.111581
cg02059927	chr2	74936232	74936232	0.008	Non-CGI	Intergenic	SEMA4F	0.339572	0.196157	0.312233	0.11494
cg00684101	chr2	74978584	74978584	0.033	CGI-Shelf	Intergenic	HK2	0.803442	0.0959683	0.722394	0.167208
cg09718987	chr2	75275351	75275351	0.018	Non-CGI	3UTR	MIR5000	0.735662	0.109887	0.405606	0.144614
cg04043538	chr2	75570917	75570917	0.011	Non-CGI	Intergenic	TACR1	0.579779	0.140319	0.566137	0.141573
cg27343917	chr2	75751211	75751211	0.012	Non-CGI	Intron	EVA1A	0.7704	0.06674	0.654043	0.125019
cg20706778	chr2	75798122	75798122	0.017	Non-CGI	Promoter	EVA1A	0.198046	0.111434	0.39318	0.0742684
cg21423557	chr2	75935530	75935530	0.01	CGI-Shelf	Intron	GCFC2	0.849788	0.0607223	0.419853	0.193848
cg18453200	chr2	75941939	75941939	0.025	CGI-Shelf	Intergenic	GCFC2	0.364732	0.117289	0.388343	0.0898335
cg27488740	chr2	78928852	78928852	0.034	CGI	Intergenic	REG3G	0.405036	0.105627	0.392924	0.0935828
cg17331757	chr2	80459300	80459300	0.011	Non-CGI	Intron	LRRTM1	0.672096	0.132289	0.639293	0.1562
cg01613401	chr2	80545942	80545942	0.008	CGI-Shelf	Intron	LRRTM1	0.56271	0.110768	0.639681	0.0596693
cg06968859	chr2	80724209	80724209	0.015	Non-CGI	Intron	LRRTM1	0.260235	0.18331	0.134013	0.0650819
cg27447696	chr2	82754245	82754245	0.045	CGI-Shore	Intergenic	LOC1720	0.651267	0.124178	0.680116	0.110652
cg05242065	chr2	85060011	85060011	0.021	Non-CGI	Intron	TRABD2A	0.529355	0.120274	0.706818	0.0762179
cg06963182	chr2	85122086	85122086	0.023	Non-CGI	Intergenic	TMSB10	0.305324	0.185745	0.514063	0.178813
cg24085438	chr2	85244591	85244591	0.042	Non-CGI	Intron	KCMF1	0.718029	0.114226	0.73643	0.128834
cg20374887	chr2	85426723	85426723	0.016	Non-CGI	Intron	TCF7L1	0.429123	0.135547	0.466155	0.117922
cg08976687	chr2	85515537	85515537	0.028	Non-CGI	Intron	TGOLN2	0.425655	0.102987	0.350035	0.112099
cg16324018	chr2	85580627	85580627	0.048	CGI-Shore	Promoter	RETSAT	0.535863	0.144849	0.693512	0.106815
cg03718845	chr2	85640001	85640001	0.063	CGI-Shore	Intron	CAPG	0.804321	0.0651544	0.486572	0.163198
cg04213390	chr2	85743934	85743934	0.033	Non-CGI	Intergenic	LOC100630918	0.769407	0.114898	0.747246	0.124065
cg04877910	chr2	85804641	85804641	0.04	Non-CGI	5UTR	VAMP8	0.571726	0.137803	0.664939	0.102767
cg26394380	chr2	85896001	85896001	0.019	Non-CGI	Promoter	SFTPB	0.428521	0.169952	0.341518	0.156324
cg15260691	chr2	86073878	86073878	0.02	Non-CGI	Intron	LOC284950	0.788947	0.117444	0.664322	0.210769
cg11015768	chr2	86106058	86106058	0.017	Non-CGI	Intron	ST3GAL5	0.44476	0.107743	0.333451	0.0957626
cg11361262	chr2	86116777	86116777	0.123	CGI-Shore	Promoter	ST3GAL5	0.322978	0.123069	0.366487	0.0837119
cg10156055	chr2	86440464	86440464	0.012	Non-CGI	3UTR	MRPL35	0.29908	0.101437	0.446508	0.111809
cg22743525	chr2	87141088	87141088	0.289	CGI	Intron	RGPD1	0.392362	0.0980458	0.353883	0.123953
cg23601035	chr2	87169982	87169982	0.17	CGI	Intron	RGPD1	0.300545	0.0982539	0.286287	0.115213
cg06306519	chr2	87304894	87304894	0.06	CGI-Shore	Promoter	LOC285074	0.736764	0.0932335	0.715547	0.0993119
cg01908508	chr2	87569142	87569142	0.098	CGI	Intron	LINC00152	0.78188	0.108964	0.645879	0.140134
cg26563141	chr2	88124876	88124876	0.149	CGI-Shore	Intron	PLGLB2	0.228223	0.136726	0.218308	0.121857
cg14559139	chr2	88367362	88367362	0.026	Non-CGI	5UTR	SMYD1	0.619902	0.137637	0.500338	0.202762
cg19851560	chr2	88390167	88390167	0.015	Non-CGI	Promoter	MIR4780	0.776394	0.110404	0.73488	0.150032
cg10323490	chr2	88469007	88469007	0.09	CGI-Shore	Promoter	THNSL2	0.635676	0.119588	0.577363	0.183973
cg24267275	chr2	88958370	88958370	0.014	Non-CGI	Intergenic	EIF2AK3	0.72765	0.114575	0.520476	0.16526
cg26627705	chr2	89060884	89060884	0.006	CGI-Shelf	Intergenic	ANKRD36BP2	0.590152	0.135068	0.46631	0.0849684
cg24536249	chr2	91777099	91777099	0.136	CGI	Intergenic	LOC654342	0.537206	0.096003	0.481813	0.14264
cg27311294	chr2	92027943	92027943	0.089	CGI	Intergenic	GGT8P	0.290157	0.124524	0.332659	0.0563484
cg20229027	chr2	95944221	95944221	0.036	Non-CGI	Promoter	PROM2	0.697843	0.121619	0.70675	0.116018
cg07166291	chr2	95971994	95971994	0.043	CGI	Intron	KCNIP3	0.439203	0.148999	0.696202	0.104046
cg15136410	chr2	96873066	96873066	0.073	CGI-Shore	Promoter	STARD7-AS1	0.307418	0.0913962	0.308756	0.117942
cg02786257	chr2	96986086	96986086	0.026	CGI-Shore	Intergenic	ITPRIPL1	0.731787	0.118051	0.729048	0.111614
cg14247287	chr2	97171218	97171218	0.031	CGI-Shelf	Promoter	NEURL3	0.262076	0.157002	0.148285	0.172799
cg15600915	chr2	97618624	97618624	0.042	Non-CGI	Promoter	FAM178B	0.305637	0.112004	0.342542	0.121857
cg19708848	chr2	97746622	97746622	0.019	Non-CGI	Intergenic	FAHD2B	0.325433	0.142214	0.327635	0.192409
cg12198769	chr2	98262341	98262341	0.102	CGI	Promoter	COX5B	0.229212	0.114343	0.206851	0.121216
cg24581378	chr2	98351824	98351824	0.089	CGI	Exon	ZAP70	0.796739	0.126151	0.842941	0.0790825
cg04223924	chr2	98552472	98552472	0.008	Non-CGI	Intron	TMEM131	0.526579	0.1197	0.473165	0.108958
cg16445423	chr2	98609870	98609870	0.011	CGI-Shore	Intron	TMEM131	0.517442	0.138562	0.499656	0.164551
cg17822584	chr2	98928738	98928738	0.051	CGI	3UTR	CNGA3	0.486314	0.118521	0.321187	0.156714
cg21532913	chr2	98950148	98950148	0.018	Non-CGI	Intergenic	CNGA3	0.743115	0.119807	0.749691	0.102574
cg22526076	chr2	99072069	99072069	0.016	Non-CGI	Intron	INPP4A	0.452751	0.125843	0.666806	0.0989141
cg18965322	chr2	99735582	99735582	0.015	Non-CGI	Promoter	C2orf15	0.749674	0.0969457	0.7442	0.09368
cg20738928	chr2	99871988	99871988	0.019	Non-CGI	Promoter	LYG2	0.72632	0.0812535	0.696794	0.120388
cg22938837	chr2	100214446	100214446	0.037	CGI-Shelf	Intron	REV1	0.222529	0.171046	0.487148	0.120761
cg19542849	chr2	100217960	100217960	0.033	Non-CGI	Exon	REV1	0.363342	0.127293	0.618095	0.0425734
cg01474781	chr2	100279893	100279893	0.007	Non-CGI	Intron	REV1	0.118785	0.127589	0.159039	0.129783
cg22092126	chr2	100371023	100371023	0.029	Non-CGI	Intron	REV1	0.576546	0.109828	0.382441	0.0957099
cg25845203	chr2	100509050	100509050	0.028	Non-CGI	Intron	AFF3	0.774657	0.141493	0.751487	0.155218
cg00118158	chr2	100629297	100629297	0.014	Non-CGI	Intron	AFF3	0.207656	0.084065	0.348323	0.13366
cg22162422	chr2	100634259	100634259	0.011	Non-CGI	Intron	AFF3	0.22094	0.0958103	0.268742	0.0638017
cg05998244	chr2	100925657	100925657	0.016	Non-CGI	FirstExon	LONRF2	0.725707	0.164949	0.65502	0.23427
cg13821051	chr2	101124858	101124858	0.018	Non-CGI	Intergenic	NMS	0.612812	0.0886452	0.441899	0.097602
cg04324821	chr2	101397191	101397191	0.031	Non-CGI	Intergenic	NPAS2	0.307224	0.123493	0.425121	0.123099
cg02049833	chr2	101434611	101434611	0.067	CGI-Shore	Intergenic	NPAS2	0.655827	0.0908502	0.527729	0.137476
cg21609584	chr2	101508685	101508685	0.036	Non-CGI	Intron	NPAS2	0.557157	0.175543	0.123669	0.112062
cg02863135	chr2	101740862	101740862	0.02	Non-CGI	Intron	TBC1D8	0.794107	0.0823422	0.511323	0.112855
cg18045102	chr2	102083594	102083594	0.027	Non-CGI	Intron	RFX8	0.553396	0.0953088	0.523074	0.0947363
cg08429815	chr2	102163204	102163204	0.008	Non-CGI	Intergenic	RFX8	0.774331	0.100717	0.609965	0.135062
cg05113410	chr2	102327511	102327511	0.012	Non-CGI	Intron	MAP4K4	0.547715	0.132646	0.509825	0.130405
cg11918049	chr2	102360816	102360816	0.015	Non-CGI	Intron	MAP4K4	0.763863	0.094128	0.762062	0.110323
cg15552493	chr2	102387391	102387391	0.019	Non-CGI	Intron	MAP4K4	0.417	0.125798	0.330119	0.162212
cg23813732	chr2	102392841	102392841	0.022	Non-CGI	Intron	MAP4K4	0.396935	0.146578	0.480893	0.108836
cg06291983	chr2	102438026	102438026	0.014	Non-CGI	Intron	MAP4K4	0.654816	0.125643	0.637865	0.133763
cg04316537	chr2	102589889	102589889	0.018	Non-CGI	Intergenic	IL1R2	0.415991	0.104489	0.292637	0.134011
cg22797169	chr2	102803407	102803407	0.078	CGI-Shore	Promoter	IL1RL2	0.490012	0.116009	0.419751	0.103049
cg19969733	chr2	102927898	102927898	0.01	Non-CGI	Promoter	IL18R1	0.743438	0.111849	0.710869	0.13144
cg01254707	chr2	102953421	102953421	0.013	Non-CGI	Promoter	IL18R1	0.729254	0.106148	0.462156	0.168929
cg11335172	chr2	103033799	103033799	0.012	Non-CGI	Promoter	IL18RAP	0.771692	0.0953414	0.737338	0.131049
cg20061812	chr2	103149495	103149495	0.015	Non-CGI	3UTR	SLC9A4	0.757561	0.102405	0.793346	0.0684674
cg06040925	chr2	103334345	103334345	0.039	Non-CGI	3UTR	MFSD9	0.618831	0.114218	0.340911	0.0956752
cg20823348	chr2	105319068	105319068	0.035	CGI-Shore	Intergenic	LINC01114	0.413946	0.0759152	0.253427	0.0760547
cg22365240	chr2	105374995	105374995	0.023	Non-CGI	Promoter	LINC01114	0.238472	0.127527	0.131453	0.0590322
cg07152755	chr2	105474472	105474472	0.086	CGI	Intergenic	POU3F3	0.499464	0.156593	0.372608	0.119117
cg17912835	chr2	105478804	105478804	0.076	CGI	Intergenic	POU3F3	0.449988	0.149818	0.230255	0.098042
cg27229823	chr2	105858015	105858015	0.065	CGI-Shore	Promoter	GPR45	0.713776	0.0802759	0.709804	0.12399
cg22852830	chr2	105989959	105989959	0.031	Non-CGI	3UTR	C2orf49	0.619611	0.104991	0.391986	0.127006
cg19850931	chr2	105993347	105993347	0.03	Non-CGI	Intron	C2orf49	0.325178	0.0799587	0.288314	0.111786
cg00004700	chr2	106013885	106013885	0.029	CGI-Shore	Intron	FHL2	0.469512	0.151435	0.481463	0.168117
cg22454769	chr2	106015767	106015767	0.126	CGI	FirstExon	FHL2	0.229119	0.0607575	0.362457	0.138536
cg08239282	chr2	106026162	106026162	0.019	Non-CGI	Intron	FHL2	0.80239	0.124702	0.58099	0.146781
cg20391793	chr2	106135414	106135414	0.019	Non-CGI	Intergenic	FHL2	0.768001	0.125738	0.704433	0.14613
cg10152097	chr2	106200350	106200350	0.009	Non-CGI	Intergenic	LOC285000	0.546417	0.110664	0.383372	0.0854505
cg14131038	chr2	106360709	106360709	0.14	CGI-Shore	Promoter	NCK2	0.261497	0.0900101	0.410564	0.0825159
cg09152813	chr2	106391379	106391379	0.016	Non-CGI	Intron	NCK2	0.614186	0.100361	0.66155	0.101491
cg10266648	chr2	106560529	106560529	0.051	CGI	Intergenic	C2orf40	0.762309	0.0906006	0.745539	0.102049
cg07992484	chr2	106724161	106724161	0.031	Non-CGI	Intron	C2orf40	0.199922	0.108822	0.168197	0.11482
cg04373487	chr2	106743960	106743960	0.028	CGI-Shelf	Intron	C2orf40	0.723901	0.0995131	0.624433	0.106336
cg24996985	chr2	107200946	107200946	0.065	CGI	Intergenic	RGPD3	0.360778	0.102545	0.390332	0.10123
cg16528895	chr2	108994311	108994311	0.021	Non-CGI	Promoter	SULT1C4	0.446841	0.135557	0.539224	0.0852933
cg22389715	chr2	109062363	109062363	0.019	CGI-Shelf	Intergenic	GCC2	0.819412	0.068266	0.78458	0.119036
cg08055994	chr2	109190922	109190922	0.012	Non-CGI	Intron	LIMS1	0.724955	0.203381	0.657221	0.219594
cg05335107	chr2	109400084	109400084	0.017	CGI-Shelf	Exon	CCDC138	0.818552	0.102911	0.799058	0.127297
cg06636195	chr2	109533679	109533679	0.039	Non-CGI	Intron	EDAR	0.297122	0.110536	0.256312	0.122894
cg00361155	chr2	109651951	109651951	0.01	CGI-Shelf	Intergenic	EDAR	0.599986	0.145149	0.619468	0.175061
cg16635948	chr2	109834011	109834011	0.025	Non-CGI	Intron	MIR4265	0.608433	0.0758146	0.446306	0.124401
cg20810222	chr2	109947649	109947649	0.025	CGI-Shelf	Intron	MIR4266	0.298212	0.15896	0.521711	0.204153
cg22014289	chr2	109952974	109952974	0.032	CGI-Shore	Intron	MIR4266	0.439041	0.127508	0.500121	0.13042
cg00010078	chr2	109967172	109967172	0.034	Non-CGI	Intron	MIR4266	0.409765	0.107071	0.526442	0.0992548
cg17837492	chr2	110092156	110092156	0.028	Non-CGI	Intron	MIR4266	0.687528	0.12942	0.268016	0.17183
cg02462818	chr2	110367141	110367141	0.022	CGI-Shelf	Intron	2015-09-10	0.631896	0.104202	0.578951	0.175452
cg24912023	chr2	110979750	110979750	0.014	Non-CGI	Intron	LINC00116	0.392516	0.135853	0.393457	0.105881
cg01439754	chr2	112293267	112293267	0.018	Non-CGI	Intergenic	MIR4435-1HG	0.42546	0.0940464	0.386141	0.112662
cg15809077	chr2	112462079	112462079	0.031	Non-CGI	Intergenic	ANAPC1	0.31926	0.0979202	0.391472	0.0872361
cg19284108	chr2	112786451	112786451	0.022	Non-CGI	3UTR	TMEM87B	0.724894	0.108341	0.732854	0.114521
cg21571602	chr2	113035598	113035598	0.019	CGI-Shore	Intron	ZC3H6	0.423176	0.141455	0.273042	0.053304
cg12153373	chr2	113058725	113058725	0.006	Non-CGI	Intron	ZC3H6	0.782819	0.094206	0.694898	0.135153
cg00522451	chr2	113464048	113464048	0.022	Non-CGI	Intergenic	CKAP2L	0.646888	0.110319	0.630428	0.118906
cg07935264	chr2	113594375	113594375	0.013	Non-CGI	Promoter	IL1B	0.235723	0.123125	0.233213	0.0885155
cg23149881	chr2	113594654	113594654	0.025	Non-CGI	Promoter	IL1B	0.59965	0.091926	0.391829	0.104581
cg00714464	chr2	113670427	113670427	0.017	Non-CGI	Promoter	IL37	0.598511	0.124856	0.653739	0.108756
cg05949173	chr2	113825882	113825882	0.011	Non-CGI	Intron	IL1F10	0.618277	0.0945703	0.669194	0.101091
cg23041410	chr2	113884447	113884447	0.03	Non-CGI	Promoter	IL1RN	0.726701	0.126594	0.753959	0.111431
cg25758828	chr2	113976143	113976143	0.027	Non-CGI	3UTR	PAX8-AS1	0.509974	0.154207	0.653888	0.104989
cg21681643	chr2	114039512	114039512	0.023	CGI-Shelf	Intergenic	PAX8	0.677422	0.139488	0.543371	0.187245
cg17804723	chr2	114300030	114300030	0.143	CGI	Intron	FAM138B	0.353911	0.111815	0.312097	0.130221
cg22234119	chr2	114635699	114635699	0.023	Non-CGI	Intergenic	ACTR3	0.19335	0.168969	0.173061	0.16853
cg06873461	chr2	115822184	115822184	0.004	Non-CGI	Promoter	DPP10-AS1	0.315501	0.0901137	0.470834	0.0900516
cg25012143	chr2	117814536	117814536	0.038	CGI-Shore	Intergenic	DDX18	0.561731	0.107015	0.493925	0.0821922
cg11246774	chr2	117844792	117844792	0.019	Non-CGI	Intergenic	DDX18	0.403716	0.141051	0.456158	0.115329
cg25745201	chr2	118380992	118380992	0.04	CGI	Intergenic	DDX18	0.577489	0.0874601	0.600695	0.0669354
cg23620902	chr2	119566332	119566332	0.05	CGI	Intergenic	EN1	0.528566	0.0721713	0.310391	0.136805
cg04034583	chr2	119603108	119603108	0.11	CGI	Intron	EN1	0.601856	0.0904602	0.381844	0.151604
cg17167253	chr2	119603383	119603383	0.146	CGI	Intron	EN1	0.659228	0.0984774	0.497209	0.104443
cg24001710	chr2	119606695	119606695	0.098	CGI	Promoter	EN1	0.415404	0.0996774	0.280292	0.125487
cg03372205	chr2	119619765	119619765	0.014	CGI-Shelf	Intergenic	EN1	0.788008	0.099579	0.618233	0.16242
cg16063474	chr2	120014005	120014005	0.023	Non-CGI	Intron	STEAP3	0.448476	0.107506	0.409408	0.0927578
cg13601855	chr2	120190297	120190297	0.108	CGI	Intron	TMEM37	0.130618	0.105034	0.131516	0.120661
cg16943697	chr2	120280763	120280763	0.055	CGI-Shore	Intron	SCTR	0.313122	0.115447	0.361863	0.0880117
cg23998478	chr2	121269292	121269292	0.052	Non-CGI	Intergenic	LINC01101	0.571367	0.100819	0.240425	0.129781
cg17186103	chr2	121442251	121442251	0.016	Non-CGI	Intergenic	GLI2	0.268225	0.14382	0.286835	0.0439769
cg18885210	chr2	121516533	121516533	0.03	Non-CGI	Intron	GLI2	0.3021	0.126827	0.268846	0.101657
cg04351597	chr2	121523638	121523638	0.042	Non-CGI	Intron	GLI2	0.265534	0.112234	0.280621	0.0774725
cg23032184	chr2	121523682	121523682	0.045	Non-CGI	Intron	GLI2	0.160458	0.115739	0.207365	0.0855406
cg07528209	chr2	121549725	121549725	0.046	CGI	Promoter	GLI2	0.545871	0.127868	0.38308	0.189592
cg04399461	chr2	121576492	121576492	0.028	Non-CGI	Intron	GLI2	0.76723	0.112664	0.704967	0.143568
cg14270760	chr2	121578165	121578165	0.042	Non-CGI	Intron	GLI2	0.66878	0.0961221	0.232605	0.216912
cg24738924	chr2	121637479	121637479	0.039	Non-CGI	Intron	GLI2	0.349977	0.0918584	0.187749	0.111353
cg10559151	chr2	121669723	121669723	0.046	CGI-Shore	Intron	GLI2	0.166389	0.0846942	0.226885	0.146503
cg01484075	chr2	121670634	121670634	0.044	CGI-Shore	Intron	GLI2	0.687552	0.127842	0.44307	0.139198
cg00886695	chr2	122270906	122270906	0.013	Non-CGI	Intron	RNU4ATAC	0.768733	0.0983859	0.710858	0.0933973
cg25949955	chr2	123109584	123109584	0.043	CGI	Intergenic	TSN	0.547058	0.349949	0.609248	0.294172
cg24913794	chr2	126716943	126716943	0.01	Non-CGI	Intergenic	GYPC	0.315137	0.115304	0.421309	0.115403
cg13450196	chr2	127265357	127265357	0.02	Non-CGI	Intergenic	GYPC	0.577026	0.0950441	0.642322	0.0940572
cg25501666	chr2	127640322	127640322	0.015	CGI-Shelf	Intergenic	BIN1	0.658977	0.11681	0.676553	0.133845
cg02304361	chr2	127699673	127699673	0.023	Non-CGI	Intergenic	BIN1	0.34674	0.130903	0.336365	0.0978122
cg25228746	chr2	127865379	127865379	0.136	CGI-Shore	Promoter	BIN1	0.183117	0.11121	0.146245	0.0887393
cg11902543	chr2	127901882	127901882	0.017	Non-CGI	Intergenic	BIN1	0.228002	0.212246	0.108668	0.111271
cg03486991	chr2	127975738	127975738	0.065	CGI-Shore	Intron	CYP27C1	0.3643	0.0874164	0.405444	0.102576
cg22906553	chr2	128288443	128288443	0.013	CGI-Shelf	Intergenic	IWS1	0.78036	0.0857445	0.746813	0.128408
cg10661054	chr2	128422179	128422179	0.083	CGI-Shore	Promoter	LIMS2	0.0785364	0.0742154	0.118499	0.171802
cg03198029	chr2	128431385	128431385	0.056	CGI-Shore	5UTR	LIMS2	0.72128	0.146535	0.396494	0.225611
cg03738707	chr2	128453335	128453335	0.072	CGI	Intergenic	SFT2D3	0.171442	0.118021	0.202323	0.156163
cg11059159	chr2	128453445	128453445	0.07	CGI-Shore	Intergenic	SFT2D3	0.272652	0.139338	0.333117	0.149346
cg11823159	chr2	128611859	128611859	0.015	CGI-Shelf	Intron	POLR2D	0.6485	0.126445	0.528936	0.125222
cg11705747	chr2	128945068	128945068	0.025	Non-CGI	Exon	UGGT1	0.83093	0.0910799	0.638711	0.160026
cg11873311	chr2	128953231	128953231	0.024	Non-CGI	3UTR	UGGT1	0.718759	0.11848	0.678891	0.126767
cg19226358	chr2	129105529	129105529	0.049	CGI-Shore	Intergenic	HS6ST1	0.201172	0.0983773	0.159764	0.104042
cg25538881	chr2	129294825	129294825	0.028	Non-CGI	Intergenic	HS6ST1	0.534655	0.158061	0.50967	0.16238
cg20230419	chr2	130944171	130944171	0.026	CGI-Shelf	Intron	SMPD4	0.705284	0.102387	0.657667	0.121995
cg15473092	chr2	131046551	131046551	0.075	CGI-Shore	Intergenic	CCDC115	0.549724	0.0918	0.587397	0.0850323
cg04111344	chr2	131095784	131095784	0.04	CGI-Shore	Promoter	CCDC115	0.162522	0.0973685	0.259921	0.205249
cg15808063	chr2	131671228	131671228	0.025	CGI-Shelf	Promoter	ARHGEF4	0.494197	0.0900073	0.417711	0.0851145
cg10508579	chr2	131685859	131685859	0.014	Non-CGI	Intron	ARHGEF4	0.654363	0.0862747	0.658357	0.0791467
cg08310581	chr2	131797438	131797438	0.125	CGI	5UTR	FAM168B	0.614695	0.0783857	0.397734	0.186411
cg26382586	chr2	131797606	131797606	0.122	CGI	5UTR	FAM168B	0.510827	0.0920683	0.39986	0.193574
cg01293971	chr2	132061016	132061016	0.008	CGI-Shelf	Intron	LOC440910	0.584538	0.114178	0.569067	0.0960692
cg12430264	chr2	132113218	132113218	0.019	CGI-Shelf	Intergenic	WTH3DI	0.318696	0.118886	0.385599	0.093473
cg16657479	chr2	132119242	132119242	0.012	CGI-Shelf	3UTR	WTH3DI	0.632329	0.128319	0.660276	0.10688
cg18282096	chr2	132202527	132202527	0.142	CGI	Promoter	LOC401010	0.440959	0.106092	0.486295	0.0959913
cg11125104	chr2	133015268	133015268	0.158	CGI	Promoter	ANKRD30BL	0.186856	0.116055	0.192516	0.102743
cg17052441	chr2	133107039	133107039	0.02	CGI-Shore	Intergenic	GPR39	0.497308	0.277622	0.551508	0.258155
cg00293981	chr2	133430101	133430101	0.013	CGI-Shore	Promoter	LYPD1	0.705728	0.102943	0.704824	0.0831405
cg20502854	chr2	133436288	133436288	0.011	Non-CGI	Intron	LYPD1	0.540462	0.171485	0.714014	0.119236
cg06389574	chr2	133834998	133834998	0.013	Non-CGI	Intron	LYPD1	0.500877	0.163935	0.23545	0.0879378
cg24072451	chr2	133888263	133888263	0.012	Non-CGI	Intron	NCKAP5	0.721096	0.102504	0.606319	0.098055
cg03671556	chr2	134004614	134004614	0.015	Non-CGI	Intron	NCKAP5	0.444156	0.109532	0.496521	0.0907247
cg24011334	chr2	134147854	134147854	0.017	Non-CGI	Intron	NCKAP5	0.291354	0.169641	0.214596	0.135062
cg18806033	chr2	134182001	134182001	0.01	Non-CGI	Intron	NCKAP5	0.763111	0.0920058	0.702066	0.111749
cg01369479	chr2	134532341	134532341	0.018	Non-CGI	Intergenic	NCKAP5	0.753665	0.11303	0.619155	0.154568
cg05693530	chr2	134904350	134904350	0.014	Non-CGI	Intergenic	MIR3679	0.575938	0.189212	0.448422	0.254417
cg15022880	chr2	135035221	135035221	0.014	Non-CGI	Intron	MGAT5	0.748366	0.0914753	0.688129	0.129509
cg04001941	chr2	135105846	135105846	0.023	Non-CGI	Intron	MGAT5	0.464729	0.148147	0.588093	0.137686
cg22763593	chr2	135125439	135125439	0.01	Non-CGI	Intron	MGAT5	0.551484	0.101056	0.443187	0.128845
cg00311371	chr2	136315087	136315087	0.019	Non-CGI	Intron	R3HDM1	0.767974	0.105242	0.740158	0.11831
cg26386044	chr2	136740676	136740676	0.018	CGI-Shelf	Intron	DARS	0.722487	0.076473	0.696967	0.119322
cg03776082	chr2	136884116	136884116	0.021	Non-CGI	Intergenic	CXCR4	0.356123	0.15123	0.303092	0.159162
cg19861978	chr2	139033234	139033234	0.01	Non-CGI	Intergenic	SPOPL	0.603687	0.104718	0.467747	0.149358
cg10033694	chr2	139272578	139272578	0.011	Non-CGI	Intron	SPOPL	0.44278	0.120405	0.680919	0.109069
cg22166248	chr2	139512796	139512796	0.003	Non-CGI	Intron	NXPH2	0.624586	0.0619701	0.599331	0.127952
cg08010094	chr2	139539001	139539001	0.077	CGI-Shore	Promoter	NXPH2	0.566175	0.0907236	0.454989	0.111177
cg16239369	chr2	140626991	140626991	0.012	Non-CGI	Intergenic	YY1P2	0.632957	0.118939	0.500268	0.0573132
cg24597090	chr2	140831611	140831611	0.057	CGI	Intergenic	YY1P2	0.63701	0.098064	0.616256	0.110234
cg01852095	chr2	141441479	141441479	0.031	Non-CGI	Intron	LRP1B	0.292571	0.0715978	0.30157	0.134721
cg13263723	chr2	143304749	143304749	0.043	CGI	Intergenic	KYNU	0.796209	0.109491	0.773294	0.116077
cg22509816	chr2	143732362	143732362	0.009	Non-CGI	Intron	KYNU	0.325919	0.149762	0.577088	0.127794
cg05307752	chr2	144462886	144462886	0.015	Non-CGI	Intron	ARHGAP15	0.198688	0.118718	0.316812	0.162075
cg27492839	chr2	144519856	144519856	0.006	Non-CGI	Intron	GTDC1	0.785619	0.0992846	0.706143	0.124929
cg11942974	chr2	145092423	145092423	0.012	CGI-Shore	Intergenic	GTDC1	0.595921	0.164278	0.59915	0.144884
cg18826637	chr2	145116633	145116633	0.012	Non-CGI	Intergenic	GTDC1	0.391861	0.0846167	0.564827	0.126513
cg15345847	chr2	145146928	145146928	0.052	CGI-Shore	3UTR	GTDC1	0.75565	0.12593	0.727185	0.164858
cg09398544	chr2	145147558	145147558	0.049	CGI-Shore	Exon	GTDC1	0.79765	0.0901774	0.792361	0.100113
cg20995564	chr2	145172035	145172035	0.014	Non-CGI	Intron	GTDC1	0.828588	0.106888	0.510901	0.216734
cg17594003	chr2	145278808	145278808	0.03	CGI-Shore	Promoter	ZEB2	0.553371	0.127193	0.374062	0.0993784
cg09753897	chr2	147280197	147280197	0.007	Non-CGI	Intergenic	PABPC1P2	0.555365	0.166426	0.43364	0.124066
cg12850473	chr2	148122525	148122525	0.013	Non-CGI	Intergenic	ACVR2A	0.559607	0.104399	0.582621	0.113598
cg27112146	chr2	148641953	148641953	0.004	Non-CGI	Intron	ACVR2A	0.649148	0.153193	0.679961	0.145327
cg05692819	chr2	149432332	149432332	0.008	CGI-Shelf	Intron	EPC2	0.510422	0.0895098	0.43163	0.116043
cg13400821	chr2	149495671	149495671	0.012	Non-CGI	Intron	EPC2	0.782065	0.145026	0.7699	0.162081
cg23351707	chr2	150179794	150179794	0.016	CGI-Shelf	Intergenic	LYPD6	0.486423	0.118328	0.508074	0.0852339
cg10020928	chr2	150596314	150596314	0.013	Non-CGI	Intergenic	MMADHC	0.845204	0.0949533	0.815436	0.119044
cg21386863	chr2	150977022	150977022	0.021	Non-CGI	Intergenic	RND3	0.654464	0.13475	0.681633	0.1316
cg00927503	chr2	150983033	150983033	0.026	Non-CGI	Intergenic	RND3	0.685219	0.131618	0.568358	0.166371
cg12632313	chr2	151329752	151329752	0.009	Non-CGI	Intron	RND3	0.800756	0.13604	0.772955	0.153989
cg26784822	chr2	151340750	151340750	0.018	CGI-Shore	Intron	RND3	0.443075	0.126989	0.399416	0.128966
cg26572896	chr2	151386104	151386104	0.008	Non-CGI	Intergenic	RND3	0.1925	0.11278	0.214918	0.0506765
cg24928181	chr2	151424835	151424835	0.015	Non-CGI	Intergenic	RND3	0.800009	0.118089	0.702375	0.21232
cg25417917	chr2	151452323	151452323	0.011	Non-CGI	Intergenic	RND3	0.764156	0.135817	0.826171	0.106356
cg02138806	chr2	151730502	151730502	0.016	Non-CGI	Intergenic	RND3	0.790359	0.107567	0.784743	0.120704
cg08425628	chr2	151896813	151896813	0.012	Non-CGI	Intergenic	RBM43	0.791364	0.106542	0.616994	0.205077
cg19827627	chr2	152106192	152106192	0.026	Non-CGI	3UTR	RBM43	0.775487	0.12135	0.781778	0.120829
cg22109787	chr2	152108040	152108040	0.013	Non-CGI	Exon	RBM43	0.419347	0.20746	0.542129	0.192562
cg23718633	chr2	152114699	152114699	0.029	CGI-Shelf	Intron	RBM43	0.782136	0.0877931	0.732506	0.119894
cg04758026	chr2	152159591	152159591	0.019	Non-CGI	Intergenic	NMI	0.392513	0.127267	0.21926	0.0408571
cg00160301	chr2	152591303	152591303	0.021	Non-CGI	Promoter	NEB	0.709783	0.0916201	0.701268	0.104829
cg27664689	chr2	152830665	152830665	0.019	Non-CGI	Promoter	CACNB4	0.414175	0.0966152	0.393539	0.0571568
cg06399807	chr2	152951047	152951047	0.011	CGI-Shelf	Intron	CACNB4	0.830789	0.109877	0.832026	0.113126
cg20625334	chr2	152991620	152991620	0.014	Non-CGI	Intron	CACNB4	0.489596	0.14594	0.703768	0.1189
cg04953238	chr2	153196858	153196858	0.013	CGI-Shelf	Intron	FMNL2	0.762166	0.108105	0.793216	0.107666
cg22864617	chr2	155338265	155338265	0.011	Non-CGI	Intergenic	LOC100144595	0.474181	0.113554	0.396112	0.0805177
cg24926924	chr2	155434214	155434214	0.048	CGI	Intergenic	LOC100144595	0.595123	0.0756828	0.546619	0.14993
cg14660733	chr2	155719622	155719622	0.01	Non-CGI	Intergenic	KCNJ3	0.271401	0.149419	0.345566	0.141279
cg20335293	chr2	156586057	156586057	0.022	Non-CGI	Intergenic	NR4A2	0.556566	0.120668	0.438161	0.0954367
cg23222276	chr2	157202099	157202099	0.016	CGI-Shelf	Intergenic	NR4A2	0.751054	0.106977	0.794319	0.0836203
cg14230859	chr2	157291402	157291402	0.047	CGI-Shore	Promoter	GPD2	0.621587	0.0909253	0.529376	0.12367
cg24769432	chr2	157346486	157346486	0.008	Non-CGI	Intron	GPD2	0.827255	0.0777515	0.771055	0.140944
cg18188916	chr2	158103335	158103335	0.017	Non-CGI	Intergenic	GALNT5	0.404282	0.139128	0.386726	0.120607
cg19506253	chr2	158301839	158301839	0.009	Non-CGI	Promoter	CYTIP	0.569184	0.120764	0.448743	0.134983
cg07568040	chr2	158454401	158454401	0.059	CGI-Shore	Promoter	ACVR1C	0.704489	0.0983625	0.629669	0.140319
cg13287763	chr2	158666076	158666076	0.014	Non-CGI	Intron	ACVR1	0.435181	0.136016	0.201555	0.124022
cg22041590	chr2	158747855	158747855	0.009	Non-CGI	Intergenic	ACVR1	0.687196	0.0933539	0.677367	0.134567
cg06889461	chr2	159270210	159270210	0.007	Non-CGI	Intron	CCDC148	0.431106	0.152959	0.437894	0.0869135
cg09072756	chr2	159343691	159343691	0.009	Non-CGI	Intron	PKP4	0.578835	0.114005	0.447486	0.118919
cg21440645	chr2	159830122	159830122	0.019	CGI-Shelf	Intron	TANC1	0.168845	0.155517	0.351728	0.164588
cg22855764	chr2	159855398	159855398	0.02	Non-CGI	Intron	TANC1	0.400961	0.121114	0.304744	0.129548
cg18556587	chr2	159909020	159909020	0.016	Non-CGI	Intron	TANC1	0.592453	0.127061	0.545575	0.191878
cg19903071	chr2	160473251	160473251	0.07	CGI-Shore	Promoter	BAZ2B	0.126693	0.106313	0.140948	0.064763
cg07989293	chr2	161070749	161070749	0.025	Non-CGI	Intron	ITGB6	0.186774	0.0771697	0.36555	0.131754
cg10582795	chr2	161172036	161172036	0.007	Non-CGI	Intron	ITGB6	0.310927	0.158883	0.25567	0.0461627
cg01256139	chr2	161228737	161228737	0.01	Non-CGI	Intron	MIR4785	0.640471	0.174134	0.511781	0.254426
cg26055370	chr2	161233779	161233779	0.015	Non-CGI	Intron	MIR4785	0.640856	0.12302	0.661426	0.104466
cg13392885	chr2	161593271	161593271	0.011	Non-CGI	Intergenic	RBMS1	0.0971802	0.0894303	0.186801	0.140193
cg25058482	chr2	161993315	161993315	0.012	Non-CGI	Promoter	TANK	0.361145	0.147802	0.397183	0.0755573
cg10514237	chr2	162064025	162064025	0.005	Non-CGI	Intron	TANK	0.728176	0.178996	0.740324	0.164485
cg22898145	chr2	162096490	162096490	0.09	CGI-Shore	Intergenic	PSMD14	0.792535	0.101774	0.739254	0.144025
cg10954251	chr2	162272400	162272400	0.067	CGI	Promoter	TBR1	0.269054	0.0794794	0.201083	0.12214
cg03457195	chr2	162284206	162284206	0.123	CGI	Intergenic	TBR1	0.417169	0.184324	0.242654	0.129199
cg16172329	chr2	162907368	162907368	0.015	Non-CGI	Intron	DPP4	0.654152	0.105028	0.628545	0.142892
cg15353603	chr2	162915902	162915902	0.015	Non-CGI	Intron	DPP4	0.579636	0.111778	0.510841	0.146932
cg09131511	chr2	163089214	163089214	0.008	CGI-Shelf	Intron	FAP	0.648253	0.0984966	0.6901	0.107195
cg03506656	chr2	163097510	163097510	0.01	Non-CGI	Intron	FAP	0.609617	0.167981	0.352213	0.2207
cg20838429	chr2	163100512	163100512	0.014	Non-CGI	Promoter	FAP	0.462543	0.10393	0.35747	0.114152
cg03591467	chr2	163101493	163101493	0.008	Non-CGI	Promoter	FAP	0.580737	0.218952	0.221143	0.232691
cg13948486	chr2	163117173	163117173	0.011	Non-CGI	Intergenic	FAP	0.745222	0.0996865	0.765823	0.100007
cg23130013	chr2	165555937	165555937	0.008	Non-CGI	Promoter	SNORA70F	0.749456	0.0986177	0.698174	0.120226
cg16710042	chr2	165760725	165760725	0.005	Non-CGI	Intron	SLC38A11	0.22878	0.0991977	0.469032	0.118246
cg10356410	chr2	166554344	166554344	0.012	Non-CGI	Intergenic	GALNT3	0.803715	0.126964	0.689394	0.213988
cg08000413	chr2	166930049	166930049	0.015	Non-CGI	FirstExon	SCN1A	0.826862	0.1056	0.754315	0.140757
cg26056277	chr2	166982925	166982925	0.018	Non-CGI	Intron	SCN1A	0.285767	0.107327	0.501078	0.10098
cg13425422	chr2	167168604	167168604	0.013	Non-CGI	Intron	SCN9A	0.757156	0.150688	0.752859	0.16402
cg02056098	chr2	167233372	167233372	0.056	CGI-Shore	Promoter	SCN9A	0.557455	0.131145	0.441971	0.147858
cg14503063	chr2	167235833	167235833	0.008	CGI-Shelf	Intergenic	SCN9A	0.63014	0.140348	0.589402	0.156539
cg11527730	chr2	168115266	168115266	0.009	Non-CGI	3UTR	XIRP2	0.70651	0.133073	0.654986	0.130105
cg02248429	chr2	168139042	168139042	0.009	Non-CGI	Intergenic	XIRP2	0.64587	0.102545	0.635376	0.101222
cg22940655	chr2	168275428	168275428	0.011	Non-CGI	Intergenic	B3GALT1	0.630926	0.0823778	0.477653	0.121285
cg06754557	chr2	169025892	169025892	0.016	Non-CGI	Intron	STK39	0.595037	0.140153	0.726152	0.119026
cg14663042	chr2	169382156	169382156	0.009	Non-CGI	Intron	MIR4774	0.794684	0.0850911	0.760761	0.126111
cg26369268	chr2	169386000	169386000	0.011	Non-CGI	Intron	MIR4774	0.464295	0.143011	0.44254	0.151822
cg18556822	chr2	169658881	169658881	0.017	Non-CGI	Promoter	NOSTRIN	0.78932	0.0993353	0.651822	0.100544
cg24334048	chr2	169787256	169787256	0.01	Non-CGI	Exon	G6PC2	0.465165	0.11639	0.602557	0.102617
cg04132288	chr2	169922793	169922793	0.005	Non-CGI	Promoter	DHRS9	0.278365	0.150992	0.283946	0.135342
cg16876636	chr2	170494239	170494239	0.019	Non-CGI	3UTR	PPIG	0.810771	0.0990919	0.788453	0.124816
cg17430370	chr2	171034661	171034661	0.008	Non-CGI	5UTR	MYO3B	0.490612	0.143692	0.170633	0.0429876
cg17735399	chr2	171079057	171079057	0.015	Non-CGI	Intron	MYO3B	0.751229	0.0937004	0.763346	0.099681
cg13915277	chr2	171537282	171537282	0.007	Non-CGI	Intron	LINC01124	0.667194	0.0985518	0.651844	0.107977
cg20196537	chr2	171574548	171574548	0.084	CGI	Intergenic	SP5	0.443582	0.163999	0.443864	0.0691796
cg15928742	chr2	171822907	171822907	0.048	CGI	3UTR	GORASP2	0.478024	0.126242	0.528181	0.0817376
cg01970904	chr2	172014013	172014013	0.016	CGI-Shelf	Intron	TLK1	0.650774	0.166395	0.718908	0.145539
cg24228306	chr2	172266678	172266678	0.017	Non-CGI	Intron	DCAF17	0.839385	0.0833768	0.828148	0.0944861
cg00366813	chr2	172290123	172290123	0.101	CGI-Shore	Promoter	DCAF17	0.121969	0.106627	0.113484	0.0945169
cg13460297	chr2	172581104	172581104	0.015	Non-CGI	Promoter	DYNC1I2	0.504952	0.157641	0.493379	0.198008
cg21435375	chr2	172878103	172878103	0.031	Non-CGI	Intron	METAP1D	0.565843	0.105383	0.705682	0.0649874
cg12663535	chr2	172956537	172956537	0.032	CGI-Shore	Intergenic	DLX1	0.668297	0.122459	0.610058	0.13098
cg22309696	chr2	172960993	172960993	0.123	CGI	Intergenic	DLX2	0.372363	0.145826	0.42041	0.0739184
cg05269451	chr2	172962700	172962700	0.056	CGI-Shore	Intergenic	DLX2	0.491844	0.127447	0.542036	0.130369
cg26471497	chr2	172974819	172974819	0.081	CGI	Intergenic	DLX2	0.560556	0.122601	0.435892	0.147686
cg17288760	chr2	172997436	172997436	0.013	Non-CGI	Intergenic	DLX2	0.4215	0.118843	0.627414	0.095077
cg20991420	chr2	173061715	173061715	0.031	Non-CGI	Intergenic	DLX2	0.557973	0.104577	0.640724	0.100256
cg16444607	chr2	173061858	173061858	0.031	Non-CGI	Intergenic	DLX2	0.29572	0.127718	0.41458	0.118149
cg22572873	chr2	173161382	173161382	0.018	Non-CGI	Intergenic	ITGA6	0.658913	0.115972	0.542804	0.120386
cg15021238	chr2	173305865	173305865	0.011	Non-CGI	Intron	ITGA6	0.664705	0.109575	0.700453	0.09523
cg03879160	chr2	173508156	173508156	0.019	Non-CGI	Intergenic	PDK1	0.740991	0.0697181	0.62705	0.12542
cg14234152	chr2	173601413	173601413	0.105	CGI-Shore	Promoter	RAPGEF4-AS1	0.507987	0.161863	0.353071	0.236407
cg08754268	chr2	173809244	173809244	0.012	Non-CGI	Intron	ZAK	0.427566	0.102133	0.362808	0.100134
cg07793905	chr2	173945050	173945050	0.01	CGI-Shelf	Intron	ZAK	0.143002	0.114795	0.201165	0.150793
cg15142841	chr2	174616264	174616264	0.02	Non-CGI	Intergenic	SP3	0.761144	0.133383	0.696574	0.164147
cg00414354	chr2	174788002	174788002	0.004	Non-CGI	Intron	SP3	0.743261	0.103683	0.734288	0.142302
cg02927202	chr2	174821978	174821978	0.009	Non-CGI	Intron	SP3	0.727909	0.143492	0.616726	0.208299
cg26462055	chr2	175307665	175307665	0.006	Non-CGI	Intron	GPR155	0.237451	0.0969776	0.183875	0.0835205
cg11778734	chr2	175439522	175439522	0.023	CGI-Shelf	Intron	GPR155	0.733741	0.11023	0.722176	0.12731
cg21783033	chr2	175593789	175593789	0.051	CGI-Shore	Intron	CHRNA1	0.801321	0.105442	0.791283	0.128076
cg10508185	chr2	175796500	175796500	0.022	Non-CGI	Intron	CHN1	0.545064	0.118576	0.281525	0.140275
cg05025857	chr2	176709173	176709173	0.006	Non-CGI	Intergenic	KIAA1715	0.44024	0.124105	0.4838	0.104528
cg01473155	chr2	177010984	177010984	0.014	CGI-Shore	Intergenic	MIR10B	0.628228	0.0623822	0.553283	0.106508
cg15990972	chr2	177012372	177012372	0.065	CGI	Intergenic	MIR10B	0.718573	0.0872139	0.687888	0.124549
cg25916282	chr2	177023760	177023760	0.094	CGI	Intergenic	HOXD3	0.594702	0.0737889	0.5796	0.125885
cg19047265	chr2	177025998	177025998	0.084	CGI	Intergenic	HOXD3	0.57628	0.172406	0.622415	0.158433
cg01014615	chr2	177027621	177027621	0.07	CGI	Promoter	HOXD3	0.292153	0.120269	0.207759	0.133699
cg06145336	chr2	177027931	177027931	0.069	CGI	Promoter	HOXD3	0.418926	0.0843229	0.49268	0.118742
cg10159630	chr2	177037364	177037364	0.113	CGI	3UTR	HOXD3	0.549411	0.0894309	0.535219	0.12465
cg22956649	chr2	177046513	177046513	0.012	CGI-Shelf	Intron	HOXD1	0.779713	0.0997797	0.780615	0.115157
cg23638470	chr2	177284467	177284467	0.016	Non-CGI	Intergenic	MTX2	0.695073	0.132886	0.655659	0.115693
cg13401658	chr2	177311027	177311027	0.012	Non-CGI	Intergenic	MIR1246	0.500026	0.168401	0.403222	0.162912
cg13661243	chr2	177372587	177372587	0.02	Non-CGI	Intergenic	MIR1246	0.219146	0.134223	0.249223	0.113791
cg18527971	chr2	177610783	177610783	0.024	Non-CGI	Intergenic	LINC01116	0.668122	0.103533	0.628675	0.151049
cg01928206	chr2	177629247	177629247	0.027	Non-CGI	Intergenic	LINC01116	0.36697	0.0953679	0.396884	0.0894667
cg15172772	chr2	178042468	178042468	0.048	CGI	Intergenic	HNRNPA3	0.783512	0.111998	0.79109	0.108776
cg11064170	chr2	178080435	178080435	0.035	CGI-Shelf	Promoter	MIR4444-1	0.661935	0.102754	0.699913	0.121156
cg22451100	chr2	178107899	178107899	0.014	Non-CGI	Intron	MIR3128	0.774512	0.0826732	0.706659	0.114213
cg23402305	chr2	178178939	178178939	0.004	Non-CGI	Intron	MIR3128	0.296843	0.240774	0.384347	0.252591
cg22681709	chr2	178499509	178499509	0.036	Non-CGI	Intron	TTC30A	0.364795	0.104086	0.312944	0.0581505
cg04486436	chr2	179246359	179246359	0.017	Non-CGI	Promoter	MIR548N	0.616834	0.166364	0.683237	0.149867
cg19705210	chr2	179923444	179923444	0.01	Non-CGI	Intergenic	CCDC141	0.318145	0.178381	0.441622	0.204654
cg06948242	chr2	180408380	180408380	0.011	Non-CGI	Intron	SESTD1	0.342748	0.236114	0.574303	0.180163
cg26626829	chr2	181386053	181386053	0.013	Non-CGI	Intergenic	UBE2E3	0.588135	0.100069	0.540925	0.113599
cg03223172	chr2	182171470	182171470	0.007	Non-CGI	Promoter	MIR4437	0.568954	0.194217	0.543912	0.217958
cg23261319	chr2	182713409	182713409	0.007	Non-CGI	Intergenic	SSFA2	0.600582	0.147585	0.548729	0.12938
cg00470341	chr2	183237787	183237787	0.006	Non-CGI	Intron	PDE1A	0.676661	0.114099	0.704575	0.109739
cg15680359	chr2	183482086	183482086	0.005	Non-CGI	Intergenic	PDE1A	0.674691	0.124016	0.284588	0.225624
cg12043511	chr2	183723096	183723096	0.012	Non-CGI	Intron	FRZB	0.795799	0.0843819	0.759473	0.124354
cg25889475	chr2	183780280	183780280	0.011	Non-CGI	Intergenic	FRZB	0.710229	0.12478	0.699604	0.143141
cg20988589	chr2	183942982	183942982	0.036	CGI-Shore	Promoter	DUSP19	0.352488	0.145282	0.361819	0.132865
cg17923034	chr2	186412612	186412612	0.009	Non-CGI	Promoter	FSIP2	0.529786	0.131482	0.572136	0.128364
cg06711254	chr2	186924071	186924071	0.008	Non-CGI	Intergenic	FSIP2	0.432556	0.121551	0.486898	0.160923
cg15732657	chr2	187458732	187458732	0.012	CGI-Shelf	Intron	ITGAV	0.788074	0.136813	0.769445	0.146613
cg18120053	chr2	187580787	187580787	0.008	Non-CGI	Intron	FAM171B	0.729569	0.112254	0.719726	0.129592
cg08224307	chr2	187581790	187581790	0.006	Non-CGI	Intron	FAM171B	0.687999	0.120289	0.352834	0.176703
cg05782966	chr2	188898750	188898750	0.039	Non-CGI	Intergenic	GULP1	0.628417	0.0996896	0.636838	0.113707
cg16476382	chr2	189169831	189169831	0.017	Non-CGI	Intron	MIR561	0.433954	0.0885585	0.388337	0.129676
cg10444255	chr2	189718141	189718141	0.01	Non-CGI	Intergenic	DIRC1	0.580437	0.162136	0.348932	0.176692
cg02420724	chr2	190044983	190044983	0.017	Non-CGI	Promoter	COL5A2	0.578883	0.110619	0.270014	0.10953
cg12918604	chr2	190541400	190541400	0.016	CGI-Shore	FirstExon	ANKAR	0.679786	0.126894	0.368289	0.125697
cg14997582	chr2	190611870	190611870	0.013	Non-CGI	3UTR	OSGEPL1-AS1	0.671287	0.0731564	0.592058	0.132983
cg11414945	chr2	190719470	190719470	0.014	Non-CGI	Exon	ORMDL1	0.714605	0.109291	0.627968	0.177712
cg18862260	chr2	190927550	190927550	0.009	Non-CGI	Promoter	MSTN	0.629486	0.107366	0.768163	0.0886038
cg03962451	chr2	191754464	191754464	0.006	Non-CGI	Intron	GLS	0.71404	0.0970181	0.500204	0.192609
cg04304216	chr2	191769833	191769833	0.009	Non-CGI	Exon	GLS	0.709093	0.140244	0.664786	0.137829
cg11508595	chr2	192135315	192135315	0.011	Non-CGI	Intron	MYO1B	0.537275	0.115692	0.362004	0.0671014
cg23317818	chr2	192252001	192252001	0.016	Non-CGI	Exon	MYO1B	0.582603	0.109859	0.592557	0.0805263
cg07974890	chr2	192623925	192623925	0.022	CGI-Shelf	Intergenic	NABP1	0.442219	0.194239	0.457951	0.169904
cg00357837	chr2	192700610	192700610	0.051	CGI	3UTR	SDPR	0.777318	0.123618	0.773168	0.117936
cg04749066	chr2	192746843	192746843	0.067	CGI	Intergenic	SDPR	0.398276	0.0989915	0.382313	0.130351
cg26510700	chr2	193467276	193467276	0.042	CGI	Intergenic	PCGEM1	0.672382	0.0794022	0.618496	0.131287
cg27430444	chr2	194954642	194954642	0.051	Non-CGI	Intergenic	PCGEM1	0.659151	0.212999	0.654611	0.224806
cg02694990	chr2	197001634	197001634	0.012	Non-CGI	3UTR	STK17B	0.720841	0.190377	0.774744	0.152965
cg08338478	chr2	197104914	197104914	0.015	Non-CGI	Intron	STK17B	0.527925	0.124238	0.744722	0.0909081
cg18752527	chr2	197132869	197132869	0.008	Non-CGI	Intron	STK17B	0.272893	0.127556	0.60155	0.12976
cg13885205	chr2	197466195	197466195	0.016	Non-CGI	Intergenic	HECW2	0.281254	0.0984544	0.251752	0.0794666
cg07859439	chr2	197792757	197792757	0.064	CGI-Shore	Promoter	PGAP1	0.484297	0.089963	0.465673	0.0787057
cg17384124	chr2	197940256	197940256	0.014	Non-CGI	Intron	PGAP1	0.827547	0.09141	0.75258	0.151909
cg07065759	chr2	198017462	198017462	0.012	Non-CGI	Intron	ANKRD44	0.3318	0.183603	0.60066	0.215947
cg26132737	chr2	198029141	198029141	0.066	CGI	Intron	ANKRD44	0.544573	0.0668845	0.329335	0.0907853
cg09496748	chr2	198029215	198029215	0.068	CGI	Intron	ANKRD44	0.637676	0.102831	0.372587	0.154025
cg03559686	chr2	198379584	198379584	0.051	CGI-Shore	Promoter	MOB4	0.527996	0.117876	0.513163	0.0982736
cg00826638	chr2	198541655	198541655	0.011	Non-CGI	Promoter	RFTN2	0.636202	0.147162	0.673244	0.161949
cg15122439	chr2	200469026	200469026	0.055	CGI-Shore	Intergenic	SATB2	0.599139	0.119941	0.418179	0.0968866
cg13143872	chr2	200778865	200778865	0.008	CGI-Shelf	Intron	C2orf69	0.397618	0.129751	0.331124	0.0741902
cg08789970	chr2	201050370	201050370	0.015	Non-CGI	Intergenic	SPATS2L	0.592944	0.122367	0.519429	0.119279
cg14898232	chr2	201124405	201124405	0.02	Non-CGI	Intergenic	SPATS2L	0.690503	0.11682	0.694374	0.112991
cg17868893	chr2	201217491	201217491	0.008	Non-CGI	Intron	SPATS2L	0.741972	0.15612	0.472704	0.271036
cg06240652	chr2	201312367	201312367	0.011	Non-CGI	Intron	KCTD18	0.388375	0.0980086	0.452002	0.114694
cg04945753	chr2	201320027	201320027	0.014	Non-CGI	Intron	KCTD18	0.720296	0.10495	0.444725	0.143707
cg16507262	chr2	201474403	201474403	0.011	Non-CGI	Intron	AOX1	0.313352	0.113727	0.569024	0.11945
cg11357862	chr2	201681735	201681735	0.017	Non-CGI	Intron	BZW1	0.704565	0.154424	0.588249	0.164074
cg14417676	chr2	202316517	202316517	0.148	CGI	Promoter	STRADB	0.160309	0.0725757	0.159264	0.103858
cg16099404	chr2	202336282	202336282	0.016	Non-CGI	Intron	STRADB	0.619449	0.100576	0.526316	0.140863
cg09974298	chr2	202503750	202503750	0.016	CGI-Shelf	5UTR	TMEM237	0.751669	0.118858	0.686465	0.156616
cg26389492	chr2	202507071	202507071	0.089	CGI-Shore	Intron	TMEM237	0.0889684	0.115411	0.125879	0.0756721
cg17974460	chr2	202510866	202510866	0.008	CGI-Shelf	Intron	TMEM237	0.785345	0.0442326	0.677757	0.176963
cg01786466	chr2	202563127	202563127	0.009	Non-CGI	Promoter	MPP4	0.485311	0.143034	0.242818	0.14257
cg12218690	chr2	202662660	202662660	0.022	Non-CGI	Intron	CDK15	0.724987	0.0949145	0.728611	0.110364
cg25344964	chr2	202897387	202897387	0.114	CGI-Shore	Promoter	FZD7	0.362599	0.138637	0.359352	0.105825
cg13526071	chr2	203159409	203159409	0.024	Non-CGI	Intron	SNORD11	0.632006	0.0778069	0.647626	0.0897082
cg25683810	chr2	204547817	204547817	0.013	Non-CGI	Intergenic	CD28	0.261427	0.172417	0.31453	0.157942
cg23012700	chr2	204639590	204639590	0.026	Non-CGI	Intergenic	CD28	0.629873	0.152804	0.656579	0.173779
cg18219180	chr2	204800350	204800350	0.014	Non-CGI	Promoter	ICOS	0.691837	0.110809	0.678821	0.121674
cg08138586	chr2	205411786	205411786	0.03	CGI-Shore	Intron	PARD3B	0.551455	0.154104	0.288379	0.0643591
cg03025473	chr2	205415509	205415509	0.013	Non-CGI	Intron	PARD3B	0.187508	0.119637	0.18814	0.15575
cg20461275	chr2	205466396	205466396	0.01	Non-CGI	Intron	PARD3B	0.622826	0.114751	0.765229	0.0760411
cg27105598	chr2	205520167	205520167	0.008	Non-CGI	Intron	PARD3B	0.504788	0.154098	0.482599	0.20994
cg14341315	chr2	205537852	205537852	0.011	Non-CGI	Intron	PARD3B	0.732118	0.0860567	0.73559	0.129011
cg15459822	chr2	205546112	205546112	0.009	CGI-Shelf	Intron	PARD3B	0.552888	0.130313	0.541506	0.138885
cg15913157	chr2	206223286	206223286	0.019	Non-CGI	Intron	NRP2	0.635685	0.135817	0.462477	0.162242
cg02799905	chr2	206342226	206342226	0.012	Non-CGI	Intron	NRP2	0.490545	0.109299	0.619329	0.0974421
cg20471298	chr2	207118253	207118253	0.054	Non-CGI	FirstExon	ZDBF2	0.569209	0.0954961	0.551538	0.0957603
cg23369107	chr2	207305318	207305318	0.015	CGI-Shelf	Intergenic	ADAM23	0.368489	0.106878	0.446977	0.123355
cg18921607	chr2	207516641	207516641	0.014	Non-CGI	Exon	LOC200726	0.700873	0.113223	0.718682	0.109591
cg17600943	chr2	207803547	207803547	0.014	Non-CGI	Promoter	CPO	0.514201	0.128789	0.580835	0.167307
cg18011188	chr2	208110620	208110620	0.019	Non-CGI	Intergenic	KLF7	0.558385	0.0986016	0.592491	0.12471
cg09950920	chr2	208734940	208734940	0.014	Non-CGI	Intron	FZD5	0.602984	0.084267	0.662443	0.109923
cg07313720	chr2	209029594	209029594	0.011	Non-CGI	Promoter	CRYGA	0.42706	0.122554	0.371617	0.144456
cg00139726	chr2	209029782	209029782	0.01	Non-CGI	Promoter	CRYGA	0.43981	0.126679	0.30882	0.131254
cg00164906	chr2	209055251	209055251	0.021	Non-CGI	Promoter	C2orf80	0.783943	0.0942171	0.757641	0.110583
cg11969526	chr2	209145835	209145835	0.007	Non-CGI	Intron	PIKFYVE	0.599813	0.154246	0.459315	0.207495
cg17148134	chr2	209874962	209874962	0.009	Non-CGI	Intergenic	MAP2	0.693137	0.131255	0.737861	0.0882411
cg00535334	chr2	210840833	210840833	0.036	CGI	Intron	RPE	0.77639	0.104204	0.759709	0.127903
cg25782041	chr2	210885701	210885701	0.009	Non-CGI	3UTR	RPE	0.843226	0.0706719	0.779436	0.142059
cg01176715	chr2	211037310	211037310	0.056	CGI-Shore	Promoter	KANSL1L	0.493418	0.102466	0.420226	0.112479
cg25075459	chr2	211096859	211096859	0.006	Non-CGI	Promoter	ACADL	0.612733	0.106411	0.6384	0.125797
cg21205803	chr2	211346899	211346899	0.019	Non-CGI	Intron	CPS1	0.69056	0.124562	0.667627	0.123553
cg11926456	chr2	211432972	211432972	0.005	Non-CGI	Intron	CPS1-IT1	0.476774	0.120094	0.488291	0.104884
cg02031634	chr2	212210654	212210654	0.014	Non-CGI	Intergenic	CPS1-IT1	0.576049	0.0911376	0.585788	0.0750906
cg05844832	chr2	212786221	212786221	0.008	Non-CGI	Intron	MIR548F2	0.603872	0.182534	0.601584	0.151374
cg00498434	chr2	212917701	212917701	0.009	Non-CGI	Intron	MIR548F2	0.570497	0.112405	0.553482	0.0926411
cg25300234	chr2	212938740	212938740	0.011	Non-CGI	Intron	MIR548F2	0.650286	0.106126	0.622146	0.124172
cg03491895	chr2	213587996	213587996	0.011	CGI-Shore	Intergenic	ERBB4	0.436348	0.111004	0.320635	0.0932948
cg01868838	chr2	213590822	213590822	0.01	Non-CGI	Intergenic	ERBB4	0.619142	0.0982501	0.632109	0.11761
cg06817126	chr2	214102702	214102702	0.01	Non-CGI	Intergenic	LOC100130451	0.664973	0.107457	0.638593	0.149471
cg00707129	chr2	214713472	214713472	0.015	Non-CGI	Intron	VWC2L	0.264574	0.0720638	0.354362	0.118845
cg19237985	chr2	215593361	215593361	0.013	Non-CGI	3UTR	BARD1	0.688515	0.153424	0.746495	0.147262
cg26843807	chr2	215887370	215887370	0.009	Non-CGI	Intron	ABCA12	0.352755	0.146286	0.367785	0.158221
cg25099021	chr2	216249662	216249662	0.029	Non-CGI	Promoter	FN1	0.784928	0.114748	0.767299	0.135233
cg25101841	chr2	216257711	216257711	0.019	Non-CGI	Promoter	FN1	0.831027	0.0907595	0.814263	0.110583
cg09335314	chr2	216258430	216258430	0.022	Non-CGI	Promoter	FN1	0.799988	0.0968019	0.748725	0.131132
cg21494132	chr2	216284009	216284009	0.011	Non-CGI	Exon	FN1	0.599021	0.135854	0.544063	0.163385
cg19727026	chr2	216286869	216286869	0.018	Non-CGI	Exon	FN1	0.641305	0.104792	0.589484	0.115452
cg09040552	chr2	216298121	216298121	0.022	CGI-Shelf	Exon	FN1	0.609768	0.123762	0.490366	0.153302
cg21128568	chr2	216411327	216411327	0.038	Non-CGI	Intergenic	FN1	0.759909	0.146272	0.766092	0.15667
cg09166091	chr2	216484055	216484055	0.024	Non-CGI	Intron	FN1	0.408389	0.196679	0.558042	0.164974
cg22761483	chr2	216489226	216489226	0.025	Non-CGI	Intron	FN1	0.592402	0.144725	0.596263	0.183155
cg21579959	chr2	216500637	216500637	0.003	Non-CGI	Intron	FN1	0.615818	0.104945	0.647693	0.11711
cg02903929	chr2	216602247	216602247	0.013	Non-CGI	Intron	LINC00607	0.654257	0.117343	0.567506	0.117224
cg08313393	chr2	216637593	216637593	0.011	Non-CGI	Intron	LINC00607	0.581708	0.0872024	0.412799	0.115919
cg18918418	chr2	216745386	216745386	0.014	Non-CGI	Intergenic	LINC00607	0.542048	0.15017	0.654799	0.133906
cg02177444	chr2	216795947	216795947	0.02	Non-CGI	Intergenic	MREG	0.700732	0.1123	0.474716	0.182569
cg10820936	chr2	216871234	216871234	0.024	Non-CGI	Intron	MREG	0.395077	0.133165	0.353869	0.14653
cg14056881	chr2	216879099	216879099	0.096	CGI-Shore	Promoter	MREG	0.761333	0.14502	0.707384	0.211687
cg07011981	chr2	217060664	217060664	0.011	Non-CGI	Intron	PKI55	0.711392	0.1296	0.666998	0.133718
cg19445193	chr2	217165151	217165151	0.014	Non-CGI	Intron	2015-03-04	0.425463	0.0926387	0.42327	0.101881
cg17685004	chr2	217419293	217419293	0.021	Non-CGI	Intergenic	RPL37A	0.777	0.134987	0.810351	0.106486
cg19907293	chr2	217448253	217448253	0.027	Non-CGI	Intergenic	IGFBP2	0.734865	0.15838	0.804319	0.110816
cg19404835	chr2	217461746	217461746	0.02	Non-CGI	Intergenic	IGFBP2	0.749442	0.126023	0.679937	0.166787
cg00549040	chr2	218048915	218048915	0.016	Non-CGI	Intergenic	TNP1	0.485499	0.101575	0.477536	0.0967152
cg02916472	chr2	218151983	218151983	0.015	Non-CGI	Intron	TNP1	0.748144	0.0729909	0.759355	0.116331
cg05511924	chr2	218418852	218418852	0.011	Non-CGI	Intron	DIRC3	0.70965	0.118904	0.604677	0.121376
cg08401872	chr2	218487226	218487226	0.015	Non-CGI	Intron	DIRC3	0.262263	0.0900371	0.33875	0.0804712
cg25928629	chr2	218515567	218515567	0.022	Non-CGI	Intron	DIRC3	0.393054	0.0936984	0.264623	0.0919428
cg12338137	chr2	218701429	218701429	0.034	Non-CGI	Intron	DIRC3	0.613157	0.141218	0.149104	0.11403
cg03323067	chr2	218767655	218767655	0.031	Non-CGI	Intron	TNS1	0.60946	0.100946	0.231367	0.105913
cg01138706	chr2	218768580	218768580	0.033	Non-CGI	Promoter	TNS1	0.255789	0.0955533	0.265639	0.12836
cg20751706	chr2	218785064	218785064	0.034	Non-CGI	Promoter	TNS1	0.693484	0.111919	0.486045	0.144918
cg26047334	chr2	218785909	218785909	0.028	Non-CGI	Promoter	TNS1	0.185549	0.0978511	0.164739	0.0912524
cg15476790	chr2	218786102	218786102	0.027	Non-CGI	Promoter	TNS1	0.334874	0.0936178	0.393271	0.128811
cg12924402	chr2	218898511	218898511	0.062	CGI-Shore	Promoter	RUFY4	0.718118	0.104111	0.739699	0.0990379
cg10819992	chr2	219001517	219001517	0.02	Non-CGI	3UTR	CXCR2	0.396256	0.078886	0.371084	0.0919103
cg15768138	chr2	219030752	219030752	0.018	Non-CGI	Promoter	CXCR1	0.21089	0.120098	0.476471	0.163429
cg08474340	chr2	219051445	219051445	0.016	Non-CGI	Intergenic	CXCR1	0.808127	0.0806313	0.732409	0.112989
cg08621957	chr2	219181531	219181531	0.02	Non-CGI	Intron	TMBIM1	0.621167	0.215085	0.754338	0.165375
cg24707432	chr2	219513555	219513555	0.03	Non-CGI	Exon	ZNF142	0.551101	0.117457	0.495431	0.1383
cg12941249	chr2	219860379	219860379	0.066	CGI-Shore	Intergenic	CRYBA2	0.21763	0.127208	0.170077	0.0934115
cg08106288	chr2	220007315	220007315	0.015	Non-CGI	Intron	SLC23A3	0.336332	0.126155	0.51396	0.0506059
cg04980991	chr2	220035759	220035759	0.024	Non-CGI	Promoter	SLC23A3	0.139555	0.106805	0.193363	0.091227
cg21445204	chr2	220140750	220140750	0.022	CGI-Shelf	Intergenic	DNAJB2	0.696855	0.148791	0.665754	0.164685
cg21402265	chr2	220197046	220197046	0.078	CGI-Shore	Promoter	RESP18	0.468023	0.107546	0.522501	0.0438521
cg10390177	chr2	220315342	220315342	0.033	CGI-Shore	Promoter	SPEG	0.862983	0.085214	0.833458	0.112712
cg14527333	chr2	220381808	220381808	0.033	CGI-Shore	Promoter	ASIC4	0.519047	0.127685	0.658138	0.0777886
cg06175981	chr2	220387980	220387980	0.097	CGI	Intron	ASIC4	0.444943	0.108822	0.333526	0.0978373
cg03316934	chr2	220510231	220510231	0.038	Non-CGI	Intergenic	SLC4A3	0.580406	0.100925	0.208375	0.0934557
cg06873564	chr2	220554043	220554043	0.04	Non-CGI	Intergenic	SLC4A3	0.429079	0.132127	0.29062	0.13405
cg22573731	chr2	220908336	220908336	0.007	Non-CGI	Intergenic	MIR4268	0.576409	0.138556	0.661999	0.083881
cg20549620	chr2	220970010	220970010	0.023	Non-CGI	Intergenic	MIR4268	0.608003	0.110424	0.435529	0.140541
cg25806491	chr2	221320501	221320501	0.009	Non-CGI	Intergenic	MIR4268	0.712714	0.08699	0.507476	0.113273
cg19702176	chr2	221801949	221801949	0.009	Non-CGI	Intergenic	EPHA4	0.511529	0.0773923	0.459462	0.112854
cg26235990	chr2	222225643	222225643	0.019	Non-CGI	Intergenic	EPHA4	0.574262	0.107453	0.313314	0.0195039
cg00335735	chr2	222355484	222355484	0.007	Non-CGI	Intron	EPHA4	0.642501	0.115265	0.642734	0.143351
cg10835083	chr2	222395101	222395101	0.023	Non-CGI	Intron	EPHA4	0.243921	0.108818	0.313549	0.146586
cg02700328	chr2	222432475	222432475	0.008	CGI-Shelf	Intron	EPHA4	0.774766	0.126564	0.753764	0.134663
cg11348188	chr2	222655366	222655366	0.012	Non-CGI	Intergenic	EPHA4	0.529782	0.176047	0.565137	0.113474
cg15889391	chr2	223155306	223155306	0.073	CGI-Shore	Intron	CCDC140	0.131438	0.120617	0.177082	0.124467
cg01790894	chr2	223162692	223162692	0.107	CGI-Shore	Promoter	CCDC140	0.65519	0.132	0.745806	0.122563
cg23325384	chr2	223724754	223724754	0.07	CGI-Shore	Promoter	ACSL3	0.260273	0.133796	0.177456	0.0733605
cg06755427	chr2	223824319	223824319	0.016	Non-CGI	Intergenic	KCNE4	0.204171	0.136521	0.182733	0.166876
cg04936009	chr2	223846845	223846845	0.014	Non-CGI	Intergenic	KCNE4	0.672673	0.131471	0.565038	0.142264
cg02552189	chr2	223891284	223891284	0.024	Non-CGI	Intergenic	KCNE4	0.52967	0.208777	0.406426	0.280635
cg22596108	chr2	223965704	223965704	0.015	Non-CGI	Intergenic	KCNE4	0.741226	0.126741	0.718118	0.165645
cg23363263	chr2	224751989	224751989	0.02	Non-CGI	Intron	AP1S3	0.605117	0.0851339	0.782561	0.0784329
cg25757820	chr2	224819307	224819307	0.011	CGI-Shelf	Intergenic	MRPL44	0.405699	0.152134	0.307395	0.154316
cg17963548	chr2	224824723	224824723	0.011	CGI-Shelf	Intron	MRPL44	0.706008	0.1284	0.665898	0.132386
cg25313930	chr2	225266783	225266783	0.047	CGI	Promoter	FAM124B	0.486147	0.155306	0.293136	0.207238
cg24516901	chr2	225266801	225266801	0.047	CGI	Promoter	FAM124B	0.548272	0.11977	0.364941	0.133624
cg01833675	chr2	225266876	225266876	0.046	CGI	Promoter	FAM124B	0.56535	0.0964263	0.298243	0.141065
cg24422171	chr2	225365163	225365163	0.025	Non-CGI	Exon	CUL3	0.782888	0.0635009	0.743223	0.127281
cg01474011	chr2	225435131	225435131	0.005	Non-CGI	Promoter	CUL3	0.583128	0.126761	0.367564	0.158948
cg16298149	chr2	226981101	226981101	0.009	Non-CGI	Intergenic	LOC646736	0.653772	0.104384	0.657519	0.133527
cg24875546	chr2	227121624	227121624	0.015	Non-CGI	Intergenic	LOC646736	0.812954	0.0889756	0.736691	0.130069
cg18139928	chr2	227200219	227200219	0.016	Non-CGI	Intergenic	LOC646736	0.749672	0.123435	0.710973	0.170079
cg05209518	chr2	227288518	227288518	0.016	Non-CGI	Intergenic	MIR5702	0.23042	0.18467	0.264779	0.194963
cg07328796	chr2	227389311	227389311	0.012	Non-CGI	Intergenic	MIR5702	0.473477	0.15339	0.331807	0.161701
cg13299279	chr2	227617688	227617688	0.017	Non-CGI	Intron	IRS1	0.82401	0.104496	0.803821	0.125443
cg02892043	chr2	227625209	227625209	0.014	Non-CGI	Intron	IRS1	0.363707	0.138845	0.395082	0.147589
cg27425700	chr2	227757200	227757200	0.009	Non-CGI	Intron	RHBDD1	0.664725	0.198149	0.64418	0.225547
cg03404211	chr2	228339948	228339948	0.014	CGI-Shelf	Intron	AGFG1	0.746258	0.160004	0.749164	0.16337
cg03678722	chr2	228422513	228422513	0.009	Non-CGI	3UTR	C2orf83	0.740222	0.103507	0.705528	0.130095
cg09638264	chr2	228735722	228735722	0.065	CGI-Shore	Promoter	DAW1	0.702307	0.139384	0.576843	0.177623
cg09358130	chr2	230097262	230097262	0.021	Non-CGI	Promoter	PID1	0.743348	0.0730362	0.688367	0.156909
cg20557688	chr2	230133040	230133040	0.021	CGI-Shelf	Intron	PID1	0.702429	0.111128	0.746147	0.0946445
cg22241777	chr2	230783852	230783852	0.018	CGI-Shore	Intron	TRIP12	0.809213	0.108637	0.777871	0.138473
cg21039723	chr2	231624046	231624046	0.019	Non-CGI	Intron	CAB39	0.247022	0.156806	0.330915	0.205897
cg09458420	chr2	231661317	231661317	0.013	Non-CGI	Intron	ITM2C	0.589818	0.14884	0.384559	0.155401
cg09361493	chr2	231715028	231715028	0.065	CGI-Shore	Intergenic	ITM2C	0.432835	0.111817	0.327003	0.0836325
cg06944351	chr2	231853962	231853962	0.045	CGI-Shore	Intron	SPATA3-AS1	0.653838	0.106418	0.624498	0.109251
cg00616705	chr2	231967331	231967331	0.011	Non-CGI	Intron	HTR2B	0.70397	0.0676789	0.687726	0.120204
cg27051231	chr2	232213012	232213012	0.01	Non-CGI	Intron	MIR4777	0.378689	0.119397	0.59746	0.0875422
cg21663666	chr2	232220549	232220549	0.042	Non-CGI	Exon	MIR4777	0.662409	0.109904	0.649651	0.108947
cg13666267	chr2	232317487	232317487	0.026	Non-CGI	Intergenic	SNORA75	0.511705	0.0760555	0.313637	0.0980883
cg20627754	chr2	232582394	232582394	0.029	Non-CGI	Intergenic	MIR1244-2	0.661951	0.0959609	0.496954	0.177733
ch.2.4679874R	chr2	233430461	233430461	0.047	Non-CGI	Intron	EIF4E2	0.104959	0.135795	0.130177	0.108986
cg25309493	chr2	233844709	233844709	0.027	Non-CGI	Intron	NGEF	0.593307	0.102017	0.339619	0.110787
cg18538751	chr2	233879149	233879149	0.01	Non-CGI	Promoter	NGEF	0.42865	0.113233	0.41759	0.0767927
cg23688111	chr2	234825859	234825859	0.012	Non-CGI	Promoter	TRPM8	0.202891	0.114904	0.239978	0.106925
cg10549071	chr2	235160451	235160451	0.019	CGI-Shelf	Intergenic	SPP2	0.352695	0.108675	0.230293	0.105535
cg11641006	chr2	235213874	235213874	0.018	Non-CGI	Intergenic	ARL4C	0.121486	0.115434	0.32219	0.0965652
cg09398856	chr2	235789476	235789476	0.012	Non-CGI	Intergenic	SH3BP4	0.560824	0.251779	0.209785	0.356773
cg12559925	chr2	235863365	235863365	0.04	CGI-Shore	Intron	SH3BP4	0.568583	0.133209	0.395983	0.145599
cg14241894	chr2	235879289	235879289	0.038	Non-CGI	Intron	SH3BP4	0.382087	0.158696	0.364376	0.116476
cg23729407	chr2	235879320	235879320	0.038	Non-CGI	Intron	SH3BP4	0.491555	0.175206	0.381453	0.186055
cg05058748	chr2	235903542	235903542	0.062	CGI-Shore	Promoter	SH3BP4	0.647263	0.153565	0.676458	0.163687
cg16167060	chr2	235934945	235934945	0.051	CGI-Shore	Intron	SH3BP4	0.177505	0.0931444	0.115813	0.0794266
cg06431347	chr2	235935754	235935754	0.064	CGI	Intron	SH3BP4	0.740566	0.159431	0.568905	0.191862
cg20477160	chr2	235936596	235936596	0.054	CGI-Shore	Intron	SH3BP4	0.818616	0.122351	0.606864	0.20962
cg17432748	chr2	235959556	235959556	0.053	CGI-Shore	Intron	SH3BP4	0.777398	0.105215	0.755606	0.0812991
cg10940914	chr2	236290930	236290930	0.014	CGI-Shelf	Intergenic	AGAP1	0.539951	0.12478	0.268426	0.129824
cg00259019	chr2	236611999	236611999	0.034	Non-CGI	Intron	AGAP1	0.497237	0.112877	0.237115	0.101854
cg11026129	chr2	236729373	236729373	0.023	Non-CGI	Intron	AGAP1	0.661823	0.0926866	0.601806	0.139745
cg19743545	chr2	237085808	237085808	0.074	CGI	Intergenic	GBX2	0.414754	0.108688	0.410336	0.0755755
cg08640046	chr2	237088661	237088661	0.079	CGI	Intergenic	GBX2	0.40982	0.229165	0.408398	0.228406
cg26642369	chr2	237405838	237405838	0.034	CGI	Exon	IQCA1	0.823281	0.0996066	0.808984	0.0983751
cg09326079	chr2	238107402	238107402	0.005	Non-CGI	Intergenic	COPS8	0.769743	0.1013	0.514898	0.16854
cg18401108	chr2	238116756	238116756	0.031	Non-CGI	Intergenic	COPS8	0.626853	0.0672738	0.42032	0.10137
cg00620628	chr2	238165917	238165917	0.024	Non-CGI	Intergenic	COL6A3	0.741203	0.114262	0.394102	0.10853
cg22304705	chr2	238173584	238173584	0.021	Non-CGI	Intergenic	COL6A3	0.762284	0.0912488	0.179575	0.199429
cg16974832	chr2	238188707	238188707	0.038	CGI-Shore	Intergenic	COL6A3	0.542173	0.164625	0.285935	0.169089
cg25424742	chr2	238292904	238292904	0.015	CGI-Shelf	Intron	COL6A3	0.588757	0.097831	0.421587	0.134609
cg20386303	chr2	238350541	238350541	0.015	Non-CGI	Intergenic	COL6A3	0.352197	0.113699	0.164361	0.123054
cg22068743	chr2	238374408	238374408	0.034	Non-CGI	Intergenic	MLPH	0.408487	0.152853	0.345112	0.141967
cg14271023	chr2	238410067	238410067	0.028	CGI-Shelf	Intron	MLPH	0.610893	0.0888283	0.555833	0.160826
cg22245096	chr2	238681052	238681052	0.027	CGI-Shelf	Intron	RBM44	0.599115	0.0897922	0.520277	0.140987
cg17743732	chr2	238705221	238705221	0.042	CGI-Shore	Intergenic	RBM44	0.650899	0.0720551	0.622425	0.0895326
cg05633748	chr2	238706175	238706175	0.042	CGI-Shore	Promoter	RBM44	0.770001	0.104323	0.804482	0.110696
cg16845126	chr2	238773788	238773788	0.038	CGI-Shelf	Intron	RAMP1	0.414778	0.16022	0.265369	0.166836
cg24302344	chr2	238877903	238877903	0.032	CGI-Shore	Intron	UBE2F-SCLY	0.766403	0.123514	0.751858	0.122563
cg25431366	chr2	238887209	238887209	0.018	Non-CGI	Intron	UBE2F-SCLY	0.720139	0.070892	0.433645	0.132932
cg11708690	chr2	239330202	239330202	0.054	CGI-Shore	Intergenic	ASB1	0.591623	0.135014	0.610603	0.142918
cg02184175	chr2	239422836	239422836	0.033	CGI	Intron	LINC01107	0.475337	0.115235	0.468882	0.138817
cg12404462	chr2	239490640	239490640	0.015	Non-CGI	Intergenic	LINC01107	0.523927	0.131569	0.549374	0.201302
cg18857655	chr2	239836142	239836142	0.045	Non-CGI	Intergenic	FLJ43879	0.714947	0.116406	0.558348	0.177611
cg22237056	chr2	239974003	239974003	0.071	CGI	3UTR	MIR4440	0.561574	0.130297	0.630307	0.10015
cg26686512	chr2	240008358	240008358	0.089	CGI	Promoter	MIR4441	0.676301	0.0874511	0.653102	0.0917452
cg03518512	chr2	240112403	240112403	0.063	CGI	Promoter	MGC16025	0.843244	0.0942641	0.834109	0.104231
cg14823429	chr2	240187023	240187023	0.039	CGI-Shelf	Intron	MIR4269	0.267141	0.136453	0.31213	0.138991
cg05736906	chr2	240280294	240280294	0.042	Non-CGI	Intron	MIR2467	0.842406	0.111528	0.839499	0.110484
cg02708956	chr2	240300118	240300118	0.066	CGI	Intron	HDAC4	0.573414	0.0986434	0.274237	0.113188
cg16845172	chr2	240425983	240425983	0.056	CGI	Intergenic	HDAC4	0.728402	0.0705655	0.735889	0.0876129
cg00248242	chr2	240867059	240867059	0.034	CGI-Shore	Intergenic	MIR4786	0.582193	0.162525	0.61326	0.129618
cg18976852	chr2	240927122	240927122	0.034	Non-CGI	Intron	NDUFA10	0.836923	0.0805671	0.808284	0.11131
cg26381970	chr2	241326952	241326952	0.044	CGI	Intergenic	GPC1	0.704	0.114027	0.536209	0.164932
cg13393505	chr2	241386846	241386846	0.064	CGI	Intron	MIR149	0.708115	0.11744	0.798884	0.0773656
cg24924930	chr2	241717598	241717598	0.103	CGI	Intron	KIF1A	0.772228	0.113565	0.674447	0.133241
cg24980709	chr2	241851343	241851343	0.058	CGI-Shore	Intergenic	C2orf54	0.505326	0.162405	0.477316	0.196193
cg12964210	chr2	241996289	241996289	0.03	Non-CGI	Intron	MTERF4	0.784257	0.150973	0.74197	0.191538
cg12524958	chr2	242158571	242158571	0.089	CGI-Shore	Intron	ANO7	0.393667	0.102745	0.3648	0.101609
cg24684709	chr2	242298761	242298761	0.015	CGI-Shelf	Intron	FARP2	0.692701	0.122235	0.690234	0.152833
cg03558769	chr2	242497595	242497595	0.099	CGI-Shore	Promoter	BOK	0.630745	0.117861	0.652479	0.104607
cg10888811	chr2	242620306	242620306	0.038	CGI-Shelf	Intron	DTYMK	0.448047	0.118466	0.100995	0.0984285
cg20302497	chr2	242715041	242715041	0.071	CGI-Shore	Promoter	GAL3ST2	0.434097	0.136235	0.51678	0.117107
cg15072976	chr2	242715549	242715549	0.062	CGI-Shore	Promoter	GAL3ST2	0.215009	0.111422	0.568124	0.0677387
cg09034753	chr2	242810748	242810748	0.059	CGI	Promoter	RTP5	0.265867	0.113448	0.207096	0.114145
cg19506677	chr2	242878672	242878672	0.083	CGI	Intergenic	RTP5	0.336842	0.110545	0.408703	0.116938
cg20512947	chr2	242889340	242889340	0.101	CGI	Intergenic	RTP5	0.527416	0.112871	0.666796	0.063254
cg14242735	chr2	242889699	242889699	0.1	CGI	Intergenic	RTP5	0.458688	0.143459	0.567453	0.0799589
cg14111685	chr2	242930205	242930205	0.078	CGI	Intergenic	LOC728323	0.453842	0.0877212	0.471256	0.119108
cg26132947	chr2	242933431	242933431	0.048	CGI-Shore	Intergenic	LOC728323	0.380701	0.13227	0.602076	0.128695
cg13925692	chr3	350789	350789	0.043	CGI	Intron	CHL1	0.495514	0.0807379	0.263292	0.141197
cg08119928	chr3	3134102	3134102	0.028	Non-CGI	Promoter	IL5RA	0.661687	0.12617	0.6978	0.125793
cg16170636	chr3	3225322	3225322	0.012	CGI-Shelf	Intergenic	CRBN	0.585139	0.114972	0.598352	0.125315
cg18110822	chr3	4459358	4459358	0.021	Non-CGI	Intron	SUMF1	0.414591	0.20517	0.352835	0.211606
cg02105211	chr3	4625188	4625188	0.019	Non-CGI	Intron	ITPR1	0.361927	0.0833682	0.332746	0.120826
cg13707945	chr3	4714992	4714992	0.041	CGI	Exon	EGOT	0.778792	0.16033	0.792078	0.151675
cg22240998	chr3	4736799	4736799	0.017	Non-CGI	Intron	EGOT	0.733374	0.0863817	0.679801	0.144682
cg08987995	chr3	4788106	4788106	0.03	Non-CGI	Intron	EGOT	0.707409	0.103691	0.61114	0.135177
cg21407899	chr3	4867340	4867340	0.032	Non-CGI	Intron	EGOT	0.641476	0.087714	0.351063	0.145419
cg01832712	chr3	4910674	4910674	0.102	CGI-Shore	Intergenic	BHLHE40	0.255018	0.149607	0.311755	0.149641
cg01607932	chr3	5027597	5027597	0.03	CGI-Shore	Intergenic	BHLHE40-AS1	0.75101	0.129195	0.249736	0.232715
cg18471664	chr3	5028143	5028143	0.065	CGI-Shore	Intergenic	BHLHE40-AS1	0.301828	0.158233	0.148078	0.101952
cg06697448	chr3	8544912	8544912	0.012	CGI-Shore	Promoter	LMCD1	0.588676	0.106539	0.461758	0.13398
cg26083045	chr3	8560168	8560168	0.009	Non-CGI	Intron	LMCD1	0.649486	0.142017	0.183779	0.211478
cg09719124	chr3	8570902	8570902	0.024	Non-CGI	Intron	LMCD1	0.413537	0.157772	0.32405	0.18755
cg18100045	chr3	8634894	8634894	0.017	Non-CGI	Intergenic	LINC00312	0.409284	0.143981	0.473039	0.130282
cg03310937	chr3	8648591	8648591	0.024	Non-CGI	Intergenic	LINC00312	0.419371	0.135456	0.263636	0.132178
cg02773192	chr3	8893478	8893478	0.021	Non-CGI	Intergenic	OXTR	0.334137	0.17488	0.187804	0.187772
cg04497684	chr3	9234107	9234107	0.022	Non-CGI	Promoter	SRGAP3-AS3	0.614551	0.118873	0.508838	0.156013
cg03502215	chr3	9436950	9436950	0.025	CGI-Shore	FirstExon	THUMPD3-AS1	0.419096	0.126354	0.63586	0.0856874
cg11366748	chr3	9445388	9445388	0.013	Non-CGI	Intron	SETD5	0.617714	0.114389	0.400799	0.120101
cg20916523	chr3	10184584	10184584	0.115	CGI-Shore	Intron	VHL	0.536167	0.156134	0.6748	0.1243
cg23624929	chr3	10670796	10670796	0.051	CGI	Intron	ATP2B2	0.540613	0.122615	0.577281	0.0857303
cg26864526	chr3	11178064	11178064	0.042	Non-CGI	Promoter	HRH1	0.332946	0.142878	0.180732	0.0726691
cg18190847	chr3	11195751	11195751	0.112	CGI-Shore	Promoter	HRH1	0.253398	0.096309	0.176772	0.0871153
cg17571559	chr3	11267525	11267525	0.038	Non-CGI	Promoter	ATG7	0.205867	0.102597	0.16818	0.0854521
cg26467809	chr3	11433471	11433471	0.013	Non-CGI	Intron	ATG7	0.277065	0.0854349	0.263185	0.110109
cg17025841	chr3	11575501	11575501	0.036	Non-CGI	Intron	VGLL4	0.476537	0.169371	0.532613	0.134022
cg21617903	chr3	11599713	11599713	0.051	CGI-Shore	3UTR	VGLL4	0.299063	0.21263	0.0969317	0.145856
cg22841079	chr3	11617586	11617586	0.041	Non-CGI	Intron	VGLL4	0.730785	0.0794766	0.498876	0.162054
cg08423851	chr3	11658043	11658043	0.021	Non-CGI	Intron	VGLL4	0.335002	0.153948	0.501069	0.105217
cg17553677	chr3	11674707	11674707	0.027	Non-CGI	Intron	VGLL4	0.669845	0.108828	0.568926	0.11607
cg01279654	chr3	11763707	11763707	0.03	CGI-Shore	Promoter	VGLL4	0.793265	0.0731313	0.651949	0.117557
cg15695478	chr3	12049691	12049691	0.016	CGI-Shelf	Intron	SYN2	0.554196	0.138012	0.596823	0.12515
cg08541642	chr3	12226178	12226178	0.016	Non-CGI	3UTR	TIMP4	0.497921	0.111292	0.786156	0.060238
cg18063278	chr3	12328740	12328740	0.114	CGI	Promoter	PPARG	0.599762	0.116027	0.59399	0.0746482
cg07895576	chr3	12442682	12442682	0.012	Non-CGI	Intron	TSEN2	0.73973	0.131725	0.642378	0.158276
[truncated: 8,687 more rows]
