# Supplementary material for: Age-associated hydroxymethylation in human bone-marrow mesenchymal stem cells
Source: J Transl Med. 2016 Jul 8;14:207. doi: 10.1186/s12967-016-0966-x (PMC4938941; doi:10.1186/s12967-016-0966-x)
Supplement: Supplementary file 4 — 10.1186/s12967-016-0966-x List of CpG sites hyperhydroxymethylated in MSCs during aging. [file 12967_2016_966_MOESM4_ESM.xlsx]

## Sheet: TS4
Table S4: List of CpG sites hyperhydroxymethylated in MSCs during aging
Target_ID	Chromosome	start	end	Dens_CpG	CpGI_Status	Genomic_Region	Nearest_Gene_GeneSymbol	young_5mC	young_5hmC	old_5mC	old_5hmC
cg14156792	chr1	870958	870958	0.128	CGI	Intron	SAMD11	0.848077	-0.00289679	0.505941	0.0662788
cg22485363	chr1	872385	872385	0.089	CGI	Intron	SAMD11	0.906219	-0.00501497	0.820568	0.0447037
cg04788999	chr1	949850	949850	0.073	CGI	Exon	ISG15	0.799481	-0.00600112	0.635811	0.0661053
cg02852398	chr1	1068089	1068089	0.093	CGI	Intergenic	LINC01342	0.55126	0.0241075	0.390034	0.0972322
cg09843049	chr1	1373316	1373316	0.059	CGI-Shore	Intron	VWA1	0.645448	0.00296971	0.74471	0.0513696
cg08130630	chr1	2312475	2312475	0.067	CGI	Intron	MORN1	0.639866	0.0450775	0.321958	0.11703
cg14216672	chr1	3265923	3265923	0.059	CGI-Shelf	Intron	ARHGEF16	0.943877	0.0246828	0.755209	0.10543
cg09182971	chr1	4187837	4187837	0.062	CGI	Intergenic	LINC01346	0.717599	0.0251035	0.523265	0.0999323
cg09247779	chr1	5947349	5947349	0.067	CGI-Shore	Exon	MIR4689	0.641644	-0.0404742	0.771023	0.00869666
cg03348461	chr1	7022261	7022261	0.07	CGI	Intron	CAMTA1	0.696226	-0.0190245	0.376046	0.074153
cg12700319	chr1	8272199	8272199	0.055	CGI	Intergenic	SLC45A1	0.0958578	0.0200008	0.202778	0.139865
cg06780032	chr1	8272277	8272277	0.053	CGI	Intergenic	SLC45A1	0.0512883	0.0166223	0.211243	0.109313
cg14286456	chr1	8570225	8570225	0.029	Non-CGI	Intron	SLC45A1	0.779931	0.11794	0.316514	0.247659
cg27553947	chr1	9819767	9819767	0.033	CGI-Shelf	Intron	CLSTN1	0.414619	0.0595829	0.601864	0.135514
cg07143158	chr1	12609308	12609308	0.07	CGI	Intergenic	SNORA59B	0.952675	-0.00671552	0.420122	0.106681
cg09869357	chr1	12613315	12613315	0.043	CGI-Shelf	Intergenic	SNORA59B	0.772306	0.104088	0.717416	0.17377
cg04889800	chr1	16163555	16163555	0.119	CGI	Intron	SPEN	0.84748	0.0334119	0.459699	0.15951
cg21813747	chr1	19969931	19969931	0.116	CGI-Shore	Promoter	NBL1	0.787797	0.0159958	0.28753	0.0914887
cg03727673	chr1	21966420	21966420	0.044	CGI	Intron	RAP1GAP	0.740498	-0.00681338	0.368303	0.0684461
cg17246694	chr1	24480847	24480847	0.046	CGI-Shelf	3UTR	IL22RA1	0.855065	0.000725077	0.804248	0.0657762
cg15014975	chr1	25257547	25257547	0.198	CGI	Promoter	RUNX3	0.946161	-0.00643999	0.451904	0.102409
cg10993442	chr1	25257587	25257587	0.196	CGI	Promoter	RUNX3	0.906236	0.0362687	0.545789	0.152017
cg24842859	chr1	25257599	25257599	0.194	CGI	Promoter	RUNX3	0.761173	-0.0160326	0.320599	0.128252
cg24006721	chr1	25258225	25258225	0.16	CGI	Promoter	RUNX3	0.892584	0.0236805	0.324031	0.167257
cg03123091	chr1	27080598	27080598	0.02	Non-CGI	Intron	PIGV	0.839612	0.0488266	0.761543	0.105231
cg18150908	chr1	39249425	39249425	0.05	CGI	Intergenic	MYCBP	0.174938	0.0214363	0.170195	0.0786196
cg16163765	chr1	40365499	40365499	0.024	CGI-Shore	3UTR	MYCL	0.749319	0.0451794	0.437767	0.166972
cg00557440	chr1	40946609	40946609	0.016	CGI-Shelf	Intron	ZFP69	0.890707	-0.00586405	0.806593	0.0549255
cg21871151	chr1	45272637	45272637	0.092	CGI-Shore	Promoter	TCTEX1D4	0.858534	0.058622	0.506679	0.167542
cg05138148	chr1	48449895	48449895	0.071	CGI	Intron	TRABD2B	0.890195	-0.0151658	0.635021	0.0667459
cg03607680	chr1	48450020	48450020	0.071	CGI	Intron	TRABD2B	0.889707	-0.0148002	0.446695	0.175906
cg08456859	chr1	48450143	48450143	0.069	CGI	Intron	TRABD2B	0.851882	0.00408752	0.618091	0.108854
cg16347256	chr1	57285160	57285160	0.031	Non-CGI	5UTR	C1orf168	0.843911	0.0600789	0.691988	0.140332
cg01516372	chr1	87617972	87617972	0.063	CGI	Intron	LINC01140	0.136244	0.00657996	0.260766	0.0834437
cg12936992	chr1	92002689	92002689	0.017	CGI-Shore	Intergenic	CDC7	0.888486	0.031075	0.794028	0.080671
cg23616212	chr1	109941201	109941201	0.117	CGI-Shore	Promoter	SORT1	0.631998	0.0361401	0.460322	0.0818266
cg18081760	chr1	114483597	114483597	0.034	Non-CGI	Exon	HIPK1	0.798765	-0.0168324	0.832673	0.052841
cg17326555	chr1	119535693	119535693	0.09	CGI-Shore	Intergenic	TBX15	0.891899	0.0129681	0.582985	0.119377
cg24041917	chr1	119535986	119535986	0.087	CGI	Intergenic	TBX15	0.598098	-0.00908332	0.510818	0.104723
cg02063759	chr1	119543295	119543295	0.1	CGI	Intergenic	TBX15	0.810404	-0.00681635	0.472618	0.0925958
cg21996039	chr1	150525424	150525424	0.043	CGI-Shelf	Exon	MIR4257	0.804624	0.045351	0.634609	0.106344
cg01903374	chr1	151129844	151129844	0.028	Non-CGI	Promoter	TNFAIP8L2-SCNM1	0.550907	-0.073954	0.791964	-0.00693359
cg12729126	chr1	151734928	151734928	0.053	CGI-Shore	Promoter	OAZ3	0.823239	0.0584002	0.573203	0.161517
cg26663636	chr1	162337134	162337134	0.067	CGI	Exon	C1orf111	0.910759	0.00507608	0.618727	0.112947
cg11687863	chr1	162337248	162337248	0.067	CGI	Exon	C1orf111	0.911118	-0.0190574	0.617447	0.12355
cg19814742	chr1	167131975	167131975	0.026	Non-CGI	Intergenic	POU2F1	0.675155	-0.0191326	0.802085	0.0603745
cg09549329	chr1	169854522	169854522	0.02	Non-CGI	Intron	SCYL3	0.570868	0.0723234	0.587354	0.196752
cg22371492	chr1	170637796	170637796	0.052	CGI	Intron	PRRX1	0.128486	0.0202425	0.306705	0.149751
cg01364478	chr1	170640331	170640331	0.042	CGI-Shore	Intron	PRRX1	0.103678	0.0101848	0.188832	0.0839
cg04506114	chr1	179322762	179322762	0.006	Non-CGI	Exon	AXDND1	0.859451	0.0653298	0.357199	0.185327
cg15449297	chr1	187593849	187593849	0.007	Non-CGI	Intergenic	PLA2G4A	0.66675	-0.0408502	0.643049	0.0655189
cg01442843	chr1	206729040	206729040	0.018	CGI-Shore	Promoter	RASSF5	0.857463	0.0325743	0.548541	0.0857477
cg12141218	chr1	209799248	209799248	0.047	Non-CGI	Exon	MIR4260	0.904072	0.00725231	0.612403	0.0986685
cg01342792	chr1	212797322	212797322	0.023	Non-CGI	Promoter	FAM71A	0.847668	-0.0653497	0.806032	0.0147459
cg05779364	chr1	220132137	220132137	0.034	Non-CGI	Promoter	SLC30A10	0.874972	0.0219208	0.806776	0.0800356
cg05376267	chr1	226075388	226075388	0.098	CGI	3UTR	TMEM63A	0.116428	0.0132843	0.218132	0.116055
cg23078948	chr1	226076669	226076669	0.042	CGI-Shore	FirstExon	TMEM63A	0.881553	0.0170228	0.785222	0.0754406
cg11967457	chr1	226128626	226128626	0.04	CGI-Shore	FirstExon	LEFTY2	0.943947	-0.000162122	0.610637	0.0876737
cg21880765	chr1	227962793	227962793	0.066	CGI	Intron	JMJD4	0.776162	-0.0329713	0.309235	0.108047
cg18801505	chr1	227963164	227963164	0.066	CGI	Intron	JMJD4	0.843626	0.0706852	0.300844	0.32858
cg27259271	chr1	243646395	243646395	0.095	CGI-Shore	Intron	MIR4677	0.159637	0.0190099	0.19003	0.0975669
cg04134399	chr1	246231142	246231142	0.03	Non-CGI	Intron	SMYD3	0.155495	0.0480727	0.369268	0.194434
cg04094846	chr2	691952	691952	0.051	CGI	Intergenic	TMEM18	0.619278	0.026252	0.307246	0.120263
cg22745354	chr2	928720	928720	0.073	CGI	Intergenic	SNTG2	0.755151	-0.026675	0.30311	0.0450721
cg14323539	chr2	928750	928750	0.071	CGI	Intergenic	SNTG2	0.755306	0.00374072	0.349672	0.139373
cg25033515	chr2	8234834	8234834	0.029	Non-CGI	Intron	LINC00298	0.903144	0.0104539	0.540093	0.111932
cg02531548	chr2	8234915	8234915	0.03	Non-CGI	Intron	LINC00298	0.888602	0.0233002	0.561492	0.168879
cg15074524	chr2	8685621	8685621	0.059	CGI	Intergenic	ID2	0.800225	0.0311146	0.727783	0.0831443
cg20600404	chr2	9960583	9960583	0.06	CGI-Shore	Intergenic	TAF1B	0.662158	0.0324108	0.376774	0.125029
cg26276650	chr2	10182878	10182878	0.169	CGI	Promoter	KLF11	0.255271	-0.0212654	0.224835	0.0454046
cg23005797	chr2	10302462	10302462	0.054	Non-CGI	Intron	C2orf48	0.880735	0.0418352	0.515209	0.161425
cg22478121	chr2	19556066	19556066	0.106	CGI	Intron	OSR1	0.68505	-0.00360921	0.362913	0.122113
cg21356710	chr2	24234017	24234017	0.072	CGI	Promoter	MFSD2B	0.818433	0.0128844	0.523367	0.105283
cg15575641	chr2	25585619	25585619	0.063	CGI-Shore	Intergenic	DNMT3A	0.730756	0.00882402	0.443121	0.0999821
cg05656900	chr2	26235097	26235097	0.028	Non-CGI	Intergenic	RAB10	0.0997969	0.00954166	0.193606	0.0791529
cg00073794	chr2	30041338	30041338	0.034	Non-CGI	Intron	ALK	0.829505	0.00877465	0.441821	0.0834417
cg22957691	chr2	36790185	36790185	0.01	Non-CGI	Intron	FEZ2	0.18434	0.080963	0.413117	0.262144
cg13278267	chr2	38742843	38742843	0.033	CGI	Intergenic	HNRNPLL	0.821509	-0.00345038	0.322557	0.097624
cg14680899	chr2	42290209	42290209	0.012	Non-CGI	Intergenic	PKDCC	0.864141	-0.0319257	0.798443	0.0441085
cg10101600	chr2	43478743	43478743	0.018	Non-CGI	Intron	LINC01126	0.714399	-0.0281626	0.261224	0.0435497
cg10801607	chr2	44518930	44518930	0.02	Non-CGI	Intron	SLC3A1	0.102	0.00270104	0.179875	0.0560645
cg14673618	chr2	45170322	45170322	0.144	CGI	Intron	SIX3	0.852726	-0.0138311	0.494216	0.0641139
cg03646261	chr2	45235408	45235408	0.111	CGI-Shore	Intron	SIX2	0.112055	0.0108979	0.282833	0.0779722
cg05847586	chr2	45235512	45235512	0.128	CGI-Shore	Intron	SIX2	0.125791	-0.00989462	0.29188	0.0826812
cg05136263	chr2	45236019	45236019	0.174	CGI	FirstExon	SIX2	0.104012	-0.0105937	0.156314	0.0780849
cg13366279	chr2	45419558	45419558	0.028	Non-CGI	Promoter	LINC01121	0.808721	0.0533782	0.431205	0.125996
cg17091056	chr2	54315563	54315563	0.015	Non-CGI	Intergenic	ACYP2	0.904216	0.0402739	0.538655	0.160875
cg16408679	chr2	54517382	54517382	0.041	Non-CGI	Intron	TSPYL6	0.821562	0.0341531	0.552453	0.163827
cg06192497	chr2	63276216	63276216	0.116	CGI	Promoter	LOC100132215	0.172528	0.00910533	0.293851	0.0820738
cg10464312	chr2	66672688	66672688	0.117	CGI	Intron	MEIS1	0.584893	0.00774616	0.451213	0.158074
cg14775296	chr2	66672841	66672841	0.111	CGI	Intron	MEIS1	0.26711	0.0551178	0.161943	0.183659
cg10736654	chr2	66804532	66804532	0.105	CGI	Intergenic	MEIS1	0.263989	0.0308375	0.387431	0.114638
cg05603527	chr2	71131629	71131629	0.086	CGI	Intron	VAX2	0.799821	0.0145121	0.657904	0.0818571
cg01171786	chr2	71787663	71787663	0.064	CGI-Shore	Intron	DYSF	0.878768	0.0259646	0.62116	0.106949
cg22129183	chr2	75783509	75783509	0.018	CGI-Shelf	Intron	EVA1A	0.853442	0.0299157	0.604218	0.119569
cg23257697	chr2	75784752	75784752	0.018	CGI-Shelf	Intron	EVA1A	0.884693	0.0414926	0.804672	0.115342
cg21423557	chr2	75935530	75935530	0.01	CGI-Shelf	Intron	GCFC2	0.849788	0.0607223	0.419853	0.193848
cg12913879	chr2	85362480	85362480	0.094	CGI	Intron	TCF7L1	0.84478	0.0241065	0.479873	0.11644
cg19627006	chr2	85637673	85637673	0.028	CGI-Shelf	5UTR	CAPG	0.805106	0.0461063	0.450719	0.111371
cg16256243	chr2	85648512	85648512	0.04	CGI-Shelf	Intron	SH2D6	0.209187	0.0134371	0.281234	0.0772605
cg19741167	chr2	86263270	86263270	0.027	Non-CGI	Intron	LOC90784	0.879429	-0.00920145	0.496996	0.0591122
cg24585928	chr2	95790276	95790276	0.032	CGI-Shelf	Intergenic	MRPS5	0.737743	0.0446462	0.658449	0.129675
cg20666917	chr2	99439848	99439848	0.152	CGI	Exon	MGAT4A	0.159916	-0.00553836	0.227862	0.0530721
cg11577355	chr2	100722474	100722474	0.084	CGI-Shore	Promoter	AFF3	0.761336	0.0454431	0.408707	0.137369
cg05991009	chr2	102080674	102080674	0.022	Non-CGI	Intron	RFX8	0.0692143	0.0390658	0.398237	0.11672
cg03307958	chr2	128158853	128158853	0.058	CGI	Intergenic	PROC	0.644152	0.00462065	0.263941	0.117703
cg14637553	chr2	129659018	129659018	0.064	CGI-Shore	Intergenic	HS6ST1	0.745381	-0.075853	0.677871	-0.00720756
cg08310581	chr2	131797438	131797438	0.125	CGI	5UTR	FAM168B	0.614695	0.0783857	0.397734	0.186411
cg14709826	chr2	151267707	151267707	0.013	Non-CGI	Intergenic	RND3	0.313654	0.000263684	0.491364	0.157174
cg14660163	chr2	161150008	161150008	0.015	Non-CGI	Intron	ITGB6	0.905414	0.0236175	0.59509	0.0956101
cg08095566	chr2	161221369	161221369	0.013	Non-CGI	Intron	MIR4785	0.896092	-0.0287231	0.618385	0.0764124
cg00471696	chr2	173955214	173955214	0.027	Non-CGI	Intron	ZAK	0.609712	-0.0219604	0.247368	0.0438107
cg08351100	chr2	200331917	200331917	0.035	CGI-Shore	Promoter	SATB2-AS1	0.895846	-0.0241695	0.387911	0.0944661
cg22308949	chr2	206628553	206628553	0.036	CGI	Exon	NRP2	0.711368	-0.0153004	0.491675	0.0666503
cg05348875	chr2	206628625	206628625	0.036	CGI	Exon	NRP2	0.908351	0.0267663	0.584668	0.143948
cg20401130	chr2	218894951	218894951	0.025	CGI-Shelf	Intergenic	RUFY4	0.630914	-0.0161752	0.808365	0.0390722
cg01357713	chr2	219696528	219696528	0.026	Non-CGI	Promoter	PRKAG3	0.604222	0.0373121	0.369128	0.105286
cg26530345	chr2	220312410	220312410	0.101	CGI-Shore	Intron	SPEG	0.780249	0.0270325	0.489701	0.118611
cg15235893	chr2	235406363	235406363	0.176	CGI	Promoter	ARL4C	0.623331	-0.030116	0.73011	0.0395598
cg04723343	chr2	238647913	238647913	0.046	CGI	Exon	RBM44	0.679105	0.00981509	0.380351	0.121411
cg08321382	chr2	239505772	239505772	0.037	CGI-Shelf	Intergenic	LINC01107	0.394036	-0.0383956	0.212124	0.0279789
cg27074582	chr2	240114406	240114406	0.05	CGI-Shore	Intron	MGC16025	0.777251	-0.0332332	0.839018	0.0254103
cg01114124	chr2	240171748	240171748	0.067	CGI	Intron	MGC16025	0.937712	0.0049799	0.504459	0.0989358
cg09161446	chr2	240697468	240697468	0.052	CGI	Intron	LOC150935	0.0847031	-5.61172e-05	0.203413	0.081519
cg00327355	chr2	240884831	240884831	0.063	CGI	Intergenic	MIR4786	0.429874	0.00863572	0.560091	0.0786803
cg00455331	chr2	241640296	241640296	0.11	CGI	Intergenic	AQP12A	0.632076	-0.0317627	0.453805	0.0317252
cg02743576	chr2	241992712	241992712	0.052	CGI-Shelf	Exon	MTERF4	0.688338	-0.00915165	0.727098	0.0736279
cg03244587	chr2	242663548	242663548	0.086	CGI-Shore	Intron	D2HGDH	0.921859	-0.0300285	0.878037	0.0241972
cg08457169	chr2	242805904	242805904	0.056	CGI	Intergenic	PDCD1	0.11942	0.0129269	0.161861	0.0789915
cg19789753	chr2	242805962	242805962	0.054	CGI	Intergenic	PDCD1	0.19694	-0.00687613	0.219768	0.0865581
cg02220837	chr3	5024773	5024773	0.05	CGI	Exon	BHLHE40-AS1	0.815842	0.0694786	0.392841	0.204678
cg26344982	chr3	5024811	5024811	0.05	CGI	Exon	BHLHE40-AS1	0.909421	0.0349646	0.542873	0.207991
cg26959247	chr3	11611863	11611863	0.044	CGI-Shore	Promoter	VGLL4	0.668061	0.070235	0.518791	0.116584
cg07643000	chr3	11666825	11666825	0.018	Non-CGI	Intron	VGLL4	0.823422	-0.00101216	0.680187	0.0583699
cg01522425	chr3	16525848	16525848	0.01	Non-CGI	Promoter	RFTN1	0.152174	0.137144	0.464837	0.221651
cg08072840	chr3	20448283	20448283	0.01	Non-CGI	Intergenic	SGOL1	0.0908951	0.0906632	0.203655	0.175208
cg01971258	chr3	22732998	22732998	0.007	Non-CGI	Intergenic	ZNF385D	0.499468	-0.0307818	0.536713	0.0914392
cg02032841	chr3	23713275	23713275	0.063	CGI	Intergenic	UBE2E1	0.79383	0.0382512	0.581873	0.0964727
cg15171154	chr3	30722557	30722557	0.028	Non-CGI	Intron	TGFBR2	0.827184	0.0189908	0.379429	0.0982192
cg12141030	chr3	44803447	44803447	0.099	CGI	Promoter	KIF15	0.156353	0.0384067	0.390081	0.10761
cg00057231	chr3	48631958	48631958	0.092	CGI	Exon	COL7A1	0.745251	0.0389739	0.573547	0.102578
cg11663600	chr3	49941416	49941416	0.1	CGI-Shore	Promoter	MST1R	0.270137	-0.0684235	0.116481	-0.00237093
cg22229016	chr3	50304279	50304279	0.039	Non-CGI	Promoter	SEMA3B	0.8436	0.0150571	0.559879	0.0694725
cg04981430	chr3	53213815	53213815	0.041	CGI	Intron	PRKCD	0.852614	0.08414	0.780543	0.147069
cg13532410	chr3	54732582	54732582	0.019	Non-CGI	Intron	ESRG	0.242107	0.0398844	0.369135	0.174336
cg01211627	chr3	55733455	55733455	0.02	Non-CGI	Exon	ERC2-IT1	0.881286	-0.00756158	0.785066	0.0984428
cg05428864	chr3	112353442	112353442	0.009	Non-CGI	Intron	CCDC80	0.856564	0.0768456	0.512676	0.224841
cg06479057	chr3	112358468	112358468	0.047	Non-CGI	FirstExon	CCDC80	0.747282	0.0282408	0.312016	0.203832
cg14668981	chr3	133112774	133112774	0.01	Non-CGI	Intron	BFSP2	0.633778	0.0151707	0.180812	0.0880064
cg04521004	chr3	157821262	157821262	0.102	CGI	Intron	SHOX2	0.318759	-0.0245616	0.271067	0.124717
cg05512327	chr3	157821987	157821987	0.086	CGI	Intron	SHOX2	0.603035	0.012532	0.319514	0.103516
cg09220088	chr3	157822072	157822072	0.087	CGI	Intron	SHOX2	0.636384	0.0347558	0.415052	0.104475
cg23664385	chr3	187467427	187467427	0.025	CGI-Shelf	Intergenic	BCL6	0.89208	0.000427741	0.832055	0.0684028
cg20546215	chr3	194785978	194785978	0.067	CGI-Shore	Intergenic	XXYLT1-AS2	0.829202	0.00496936	0.762128	0.0731138
cg11796219	chr3	194854342	194854342	0.028	Non-CGI	Intron	XXYLT1-AS2	0.81431	0.114176	0.446878	0.260929
cg07364240	chr3	196388687	196388687	0.057	CGI-Shore	3UTR	NRROS	0.653171	0.021743	0.378361	0.110902
cg24696728	chr4	1052717	1052717	0.062	CGI	FirstExon	FGFRL1	0.65891	0.0565837	0.293076	0.140132
cg24218681	chr4	1063827	1063827	0.049	CGI	Intergenic	RNF212	0.781659	0.0187135	0.738815	0.102297
cg21082272	chr4	1202966	1202966	0.087	CGI-Shore	Promoter	LOC100130872	0.956739	0.0135396	0.580453	0.156357
cg17232217	chr4	1203104	1203104	0.087	CGI	Promoter	LOC100130872	0.850616	0.041687	0.482938	0.102233
cg00814909	chr4	1225599	1225599	0.068	CGI	Intron	CTBP1	0.710785	0.00289368	0.322785	0.0748378
cg09758273	chr4	1237995	1237995	0.062	CGI-Shore	Promoter	CTBP1	0.808454	0.0824463	0.448886	0.196759
cg02532293	chr4	1994816	1994816	0.1	CGI	Promoter	MIR943	0.544753	0.0802433	0.32962	0.163234
cg11164860	chr4	1994871	1994871	0.099	CGI	Promoter	MIR943	0.662078	0.0492333	0.439877	0.134681
cg27096232	chr4	3287777	3287777	0.077	CGI	Intergenic	RGS12	0.0770346	0.00117047	0.171006	0.0487042
cg04073934	chr4	3372272	3372272	0.051	CGI	Intron	HGFAC	0.718337	0.0371657	0.335893	0.159061
cg17069541	chr4	4380019	4380019	0.054	Non-CGI	Intron	NSG1	0.830087	0.0284256	0.471449	0.157416
cg04733933	chr4	7203222	7203222	0.053	CGI	Intron	SORCS2	0.870429	0.00877735	0.405225	0.160773
cg06934132	chr4	7774768	7774768	0.065	CGI	Exon	AFAP1-AS1	0.816292	0.0129865	0.581468	0.092203
cg12455762	chr4	40859095	40859095	0.086	CGI	5UTR	NSUN7	0.749237	0.0316847	0.400973	0.148694
cg04018702	chr4	56047829	56047829	0.012	Non-CGI	Intergenic	KDR	0.216603	0.0249208	0.309879	0.10983
cg00937681	chr4	77723304	77723304	0.065	CGI	Intergenic	SOWAHB	0.850773	0.0103963	0.61302	0.0954172
cg15555527	chr4	80885981	80885981	0.071	CGI	Intron	ANTXR2	0.679797	-0.0699022	0.508069	0.0633858
cg27242132	chr4	81119178	81119178	0.083	CGI	Intron	PRDM8	0.193103	0.0215539	0.387992	0.230427
cg23874561	chr4	81124484	81124484	0.161	CGI	Exon	PRDM8	0.144652	-0.00774761	0.176257	0.0874001
cg04676482	chr4	111536216	111536216	0.081	CGI	Intergenic	PITX2	0.864255	-0.0197642	0.274642	0.0957736
cg03722396	chr4	111537907	111537907	0.042	CGI-Shore	Intergenic	PITX2	0.906205	0.0210018	0.321462	0.0978807
cg03148184	chr4	111562513	111562513	0.05	CGI	Intron	PITX2	0.909016	-0.00380707	0.275112	0.0829986
cg12944006	chr4	122853963	122853963	0.08	CGI	5UTR	TRPC3	0.644762	0.0645385	0.432655	0.183014
cg00428382	chr4	124427390	124427390	0.086	CGI	Intergenic	SPRY1	0.647304	-0.0282528	0.229196	0.059669
cg18257996	chr4	124571385	124571385	0.019	Non-CGI	Promoter	LINC01091	0.124781	0.0560298	0.254472	0.147803
cg18837542	chr4	139610152	139610152	0.031	Non-CGI	Intergenic	CCRN4L	0.662128	-0.0249678	0.517771	0.08314
cg13873684	chr4	142253700	142253700	0.087	CGI	Intergenic	ZNF330	0.868486	0.0193897	0.589608	0.112773
cg08383938	chr4	146200144	146200144	0.011	Non-CGI	Intergenic	OTUD4	0.823236	0.0480333	0.636775	0.143614
cg22743617	chr4	153864540	153864540	0.018	Non-CGI	FirstExon	FHDC1	0.789767	0.0440526	0.568563	0.0963444
cg00517787	chr4	154713235	154713235	0.117	CGI-Shore	Intergenic	SFRP2	0.541219	0.00149901	0.321214	0.0873921
cg07846297	chr4	174439990	174439990	0.094	CGI	Intergenic	HAND2	0.182415	0.00214262	0.479008	0.0775907
cg24974365	chr4	174448549	174448549	0.07	CGI	Intron	HAND2	0.32992	0.0160184	0.407178	0.129662
cg08126798	chr4	187762379	187762379	0.037	Non-CGI	Intergenic	FAT1	0.938088	0.00736109	0.496027	0.130666
cg20160039	chr4	189395410	189395410	0.022	Non-CGI	Intron	LINC01060	0.91031	-0.0555706	0.883291	-0.00314187
cg21271026	chr5	508185	508185	0.114	CGI	Intron	SLC9A3	0.857802	-0.042669	0.782215	0.0223308
cg04225785	chr5	759544	759544	0.082	CGI	Intergenic	TPPP	0.779866	0.0371913	0.402812	0.176708
cg03264526	chr5	958837	958837	0.091	CGI	Intergenic	LOC100506688	0.0927337	0.0113279	0.274049	0.162175
cg10157902	chr5	958969	958969	0.095	CGI	Intergenic	LOC100506688	0.0505019	0.0287946	0.216703	0.20242
cg26070865	chr5	959141	959141	0.097	CGI	Intergenic	LOC100506688	0.0761784	-0.000985588	0.226695	0.149199
cg11887376	chr5	1118670	1118670	0.07	CGI-Shore	Intergenic	SLC12A7	0.811214	0.00307477	0.425707	0.109574
cg19575753	chr5	1948995	1948995	0.062	CGI	Intergenic	IRX4	0.759462	-0.00968555	0.396632	0.111752
cg26526719	chr5	1949144	1949144	0.064	CGI	Intergenic	IRX4	0.604858	0.000237782	0.349364	0.0895355
cg16512661	chr5	2743620	2743620	0.067	CGI	Intergenic	IRX2	0.687	0.0319823	0.452461	0.135296
cg21523601	chr5	3269793	3269793	0.055	CGI	Intergenic	LINC01019	0.710139	-0.00124749	0.513076	0.0693605
cg10446107	chr5	10437652	10437652	0.019	CGI-Shelf	3UTR	ROPN1L-AS1	0.885713	-0.03617	0.804109	0.0545859
cg18430895	chr5	10485607	10485607	0.039	Non-CGI	Intergenic	ROPN1L	0.0669717	0.00963309	0.332766	0.0986959
cg01138673	chr5	14159230	14159230	0.043	Non-CGI	Intron	TRIO	0.877494	-0.0658815	0.811479	0.0111062
cg02705758	chr5	14449498	14449498	0.036	Non-CGI	Intron	FAM105A	0.784194	0.0478031	0.309373	0.158672
cg06001205	chr5	22213259	22213259	0.042	CGI-Shore	Promoter	PMCHL1	0.293614	0.0344504	0.574895	0.0893467
cg22006288	chr5	35773529	35773529	0.016	Non-CGI	Promoter	IL7R	0.915113	-0.0206014	0.870201	0.0243643
cg05501996	chr5	50673730	50673730	0.076	CGI	Exon	ISL1	0.797688	0.0383693	0.466623	0.149873
cg00416206	chr5	54015681	54015681	0.014	Non-CGI	Intergenic	SNX18	0.852421	0.0510483	0.417652	0.164683
cg01791865	chr5	63954708	63954708	0.011	Non-CGI	Intergenic	FAM159B	0.837829	-0.0044556	0.730205	0.083558
cg15413909	chr5	68389238	68389238	0.1	CGI-Shore	Promoter	SLC30A5	0.872085	-0.0443224	0.814103	0.0320353
cg11743470	chr5	74327277	74327277	0.018	CGI-Shelf	Promoter	GCNT4	0.840934	0.0235087	0.583659	0.111347
cg24561419	chr5	79553606	79553606	0.073	CGI	Promoter	SERINC5	0.782388	0.0105533	0.403189	0.118497
cg14786726	chr5	82322115	82322115	0.013	Non-CGI	Intergenic	SCARNA18	0.868965	0.0226674	0.807226	0.0925856
cg15444648	chr5	92907851	92907851	0.116	CGI	Promoter	NR2F1-AS1	0.224688	0.0409215	0.168475	0.104014
cg09508434	chr5	110919885	110919885	0.012	Non-CGI	Intron	STARD4	0.893093	0.0279975	0.606673	0.106796
cg21081729	chr5	112539140	112539140	0.043	CGI	Intron	DCP2	0.161241	0.0744458	0.459596	0.248982
cg26676468	chr5	112539223	112539223	0.04	CGI	Intron	DCP2	0.153349	-0.00186575	0.517422	0.145289
cg19077854	chr5	122220652	122220652	0.017	Non-CGI	Intron	SNX24	0.70744	-0.0767759	0.775358	-0.010754
cg00619263	chr5	134471974	134471974	0.029	Non-CGI	Intron	PITX1	0.805017	0.0627555	0.325987	0.154674
cg09343360	chr5	134662722	134662722	0.07	CGI-Shore	Intron	H2AFY	0.651505	0.0556031	0.318527	0.145306
cg23445461	chr5	140864733	140864733	0.086	CGI	Promoter	PCDHGC4	0.401932	-0.0077714	0.428648	0.0646576
cg21113446	chr5	146435967	146435967	0.014	Non-CGI	Promoter	PPP2R2B	0.130456	0.00741948	0.303088	0.0960743
cg23520478	chr5	148721192	148721192	0.008	CGI-Shelf	3UTR	GRPEL2	0.753212	-0.00684902	0.704471	0.0606994
cg07598021	chr5	148728200	148728200	0.015	CGI-Shelf	Intron	GRPEL2	0.875952	0.0228155	0.804858	0.0870944
cg02724909	chr5	149625104	149625104	0.045	Non-CGI	Intron	CAMK2A	0.461691	0.0481699	0.268955	0.131409
cg24859226	chr5	155901557	155901557	0.011	Non-CGI	Intron	PPP1R2P3	0.743641	0.073816	0.286366	0.172052
cg15609272	chr5	159894868	159894868	0.042	CGI	Promoter	MIR3142	0.0856475	0.00698333	0.191716	0.118625
cg05033560	chr5	172173145	172173145	0.026	CGI-Shelf	Intergenic	DUSP1	0.878536	-0.00312433	0.57193	0.0532342
cg12668403	chr5	173072294	173072294	0.024	Non-CGI	Intergenic	BOD1	0.0955626	0.0275179	0.28711	0.0777282
cg23171103	chr5	174771462	174771462	0.01	Non-CGI	Intergenic	DRD1	0.085708	0.0209055	0.281695	0.121526
cg26430984	chr5	177708457	177708457	0.055	CGI	Intron	PHYKPL	0.823276	-0.0191265	0.551224	0.0660475
cg22051146	chr5	177895047	177895047	0.051	CGI	Intron	COL23A1	0.599794	-0.0518535	0.166289	0.0249598
cg13312174	chr5	178288687	178288687	0.071	CGI-Shore	Intron	ZNF354B	0.886824	0.0115621	0.803899	0.0713663
cg08577298	chr5	179816878	179816878	0.057	CGI	Intergenic	GFPT2	0.857881	-0.00130024	0.491961	0.130245
cg13927251	chr5	180077359	180077359	0.114	CGI-Shore	Promoter	FLT4	0.356136	-0.021625	0.294228	0.0277029
cg09651522	chr6	1384780	1384780	0.143	CGI	Intergenic	FOXF2	0.784602	0.0591072	0.427378	0.138765
cg22625519	chr6	1524190	1524190	0.085	CGI	Intergenic	FOXC1	0.631627	0.0247824	0.308747	0.149566
cg26145461	chr6	2510637	2510637	0.06	CGI	Intergenic	C6orf195	0.896549	-0.00797099	0.624799	0.0726398
cg20726195	chr6	2892148	2892148	0.035	CGI	FirstExon	SERPINB9	0.739099	0.0104257	0.56562	0.0896649
cg26725201	chr6	3023598	3023598	0.056	CGI-Shore	FirstExon	HTATSF1P2	0.787646	0.0728562	0.435558	0.250014
cg21967790	chr6	10430644	10430644	0.022	CGI-Shelf	Intron	LINC00518	0.628345	-0.0250534	0.519874	0.0793289
cg22570970	chr6	15401067	15401067	0.027	Non-CGI	Promoter	JARID2	0.476283	0.0836954	0.379303	0.141601
cg19334619	chr6	26698185	26698185	0.048	CGI	Intergenic	ZNF322	0.361106	0.0083839	0.315658	0.0814462
cg01297670	chr6	31651070	31651070	0.083	CGI	Exon	LY6G5C	0.483305	-0.013618	0.261098	0.0363154
cg04074004	chr6	31696462	31696462	0.092	CGI	Exon	DDAH2	0.824535	0.00848601	0.409279	0.103234
cg24530786	chr6	31858319	31858319	0.027	CGI-Shore	Intron	EHMT2	0.886432	0.0405845	0.801043	0.110769
cg03819671	chr6	32014003	32014003	0.059	CGI-Shore	Promoter	CYP21A2	0.660458	0.0364749	0.339972	0.0966402
cg24884217	chr6	32038155	32038155	0.062	CGI-Shore	Exon	CYP21A2	0.584024	-0.0228333	0.338888	0.0397309
cg05483184	chr6	32055393	32055393	0.095	CGI	Intron	TNXB	0.1226	0.00216549	0.313859	0.140624
cg19807376	chr6	32055447	32055447	0.095	CGI	Intron	TNXB	0.0387708	0.0255995	0.147386	0.112418
cg15697476	chr6	32055474	32055474	0.095	CGI	Intron	TNXB	0.0511519	0.0201245	0.235321	0.156044
cg07241479	chr6	32116225	32116225	0.077	CGI	3UTR	PRRT1	0.269205	0.0287223	0.352586	0.142695
cg22878489	chr6	33245701	33245701	0.127	CGI	FirstExon	B3GALT4	0.940664	-0.00466215	0.627459	0.0627624
cg18144560	chr6	33283070	33283070	0.074	CGI	Promoter	TAPBP	0.369021	-0.000308683	0.224111	0.0438248
cg13027595	chr6	33283184	33283184	0.071	CGI	Promoter	TAPBP	0.560392	-0.00926731	0.403643	0.0357811
cg00117005	chr6	33288995	33288995	0.056	CGI-Shore	Exon	DAXX	0.72038	-0.0107025	0.335887	0.0915331
cg08371951	chr6	33396610	33396610	0.107	CGI-Shore	Intron	SYNGAP1	0.812712	0.0156117	0.555188	0.0974774
cg01487910	chr6	35453938	35453938	0.083	CGI	Intron	TEAD3	0.895084	-0.017144	0.766456	0.0615134
cg18011099	chr6	37461253	37461253	0.069	CGI	Intron	CCDC167	0.829212	0.0145034	0.472836	0.157821
cg22987116	chr6	37461296	37461296	0.069	CGI	Intron	CCDC167	0.767956	0.0177452	0.35006	0.17246
cg16332927	chr6	37461350	37461350	0.068	CGI	Intron	CCDC167	0.900616	0.0113029	0.569112	0.0734443
cg08655662	chr6	41438590	41438590	0.108	CGI-Shore	Intergenic	FOXP4	0.817833	0.0108179	0.310358	0.126644
cg20263901	chr6	41438593	41438593	0.108	CGI-Shore	Intergenic	FOXP4	0.806984	0.0172184	0.466002	0.0781584
cg06960164	chr6	42072147	42072147	0.114	CGI	Intron	C6orf132	0.331211	0.0125293	0.379152	0.0913364
cg10013121	chr6	42227422	42227422	0.071	CGI	Exon	MRPS10	0.880914	0.00172144	0.662161	0.0679839
cg13142134	chr6	42695332	42695332	0.102	CGI	Promoter	ATP6V0CP3	0.447423	0.00321718	0.257457	0.110662
cg01740766	chr6	44528958	44528958	0.053	CGI-Shore	Intergenic	MIR4642	0.18169	0.0121756	0.291705	0.10191
cg04139449	chr6	45631407	45631407	0.104	CGI	Intergenic	SUPT3H	0.833988	0.0261602	0.356003	0.218302
cg24311272	chr6	56820869	56820869	0.085	CGI	Promoter	BEND6	0.101109	0.0158823	0.277814	0.0901087
cg09708616	chr6	85478576	85478576	0.052	CGI	Intergenic	TBX18	0.236515	0.0204307	0.354324	0.107177
cg18963953	chr6	99288299	99288299	0.013	CGI-Shelf	Intergenic	POU3F2	0.647975	0.052728	0.577573	0.136743
cg09322259	chr6	106434131	106434131	0.059	CGI	Intergenic	PRDM1	0.0642357	0.00188561	0.12364	0.0597087
cg05033185	chr6	125303034	125303034	0.021	Non-CGI	Promoter	RNF217-AS1	0.392226	0.0685962	0.54422	0.196161
cg27524944	chr6	140295369	140295369	0.006	Non-CGI	Intergenic	LOC100132735	0.396406	-0.0126237	0.647547	0.0982118
cg05861140	chr6	150128134	150128134	0.022	Non-CGI	Intron	RAET1E-AS1	0.927842	-0.0324354	0.886216	0.0196943
cg02285263	chr6	152129749	152129749	0.137	CGI	Intron	ESR1	0.718023	-0.00816115	0.361777	0.127312
cg02720618	chr6	152129791	152129791	0.136	CGI	Intron	ESR1	0.762929	0.0414196	0.373219	0.191499
cg04776470	chr6	158483161	158483161	0.048	CGI	5UTR	SYNJ2-IT1	0.793691	-0.0573463	0.577324	0.0646156
cg27059970	chr6	160257897	160257897	0.054	CGI	Intergenic	PNLDC1	0.785275	-0.0150977	0.465132	0.0434801
cg09966309	chr6	166954739	166954739	0.043	Non-CGI	Intron	MIR1913	0.865252	0.017554	0.475978	0.101121
cg01959716	chr6	167038658	167038658	0.031	CGI-Shore	Intron	MIR1913	0.893591	-0.0195365	0.823667	0.0597907
cg12758485	chr6	168785396	168785396	0.059	CGI-Shore	Intergenic	SMOC2	0.0996259	0.00252782	0.172431	0.0603627
cg11387916	chr6	169273332	169273332	0.067	CGI-Shore	Intergenic	THBS2	0.762989	0.0219368	0.430104	0.108205
cg09883650	chr6	169497584	169497584	0.019	Non-CGI	Intergenic	THBS2	0.109494	-0.0184834	0.277352	0.0586143
cg09308777	chr6	169852575	169852575	0.051	CGI	Intergenic	THBS2	0.648576	-0.0477897	0.468324	0.067537
cg02426072	chr6	170474284	170474284	0.098	CGI	Intergenic	LOC154449	0.539883	-0.00664284	0.183033	0.107119
cg18555277	chr6	170581248	170581248	0.079	CGI	Intergenic	LOC154449	0.84278	-0.0648945	0.849268	-0.00493266
cg05955352	chr6	170754673	170754673	0.058	CGI	Intergenic	PSMB1	0.706057	0.0401882	0.443448	0.134244
cg14775958	chr6	170754745	170754745	0.063	CGI	Intergenic	PSMB1	0.809566	-0.0220868	0.4448	0.0780969
cg19376127	chr6	170755891	170755891	0.067	CGI-Shore	Intergenic	PSMB1	0.63067	-0.0123066	0.740423	0.0496667
cg01082798	chr7	82984	82984	0.068	CGI-Shore	Intergenic	FAM20C	0.90033	0.00214143	0.842021	0.0691423
cg19104757	chr7	226563	226563	0.091	CGI	Intron	FAM20C	0.879043	-0.0166538	0.563858	0.068376
cg13375571	chr7	906726	906726	0.071	CGI	Intron	GET4	0.672274	0.0102365	0.297352	0.111781
cg16285946	chr7	906799	906799	0.073	CGI	Intron	GET4	0.683278	0.0518841	0.353824	0.135539
cg21842920	chr7	968493	968493	0.066	CGI	Promoter	ADAP1	0.825049	0.0507012	0.368311	0.190936
cg17278355	chr7	1746930	1746930	0.053	CGI-Shore	Promoter	ELFN1	0.60939	-0.0201784	0.411297	0.0505367
cg27644672	chr7	1858694	1858694	0.07	CGI	Intron	MIR4655	0.671908	-0.0021847	0.55402	0.0686255
cg04357841	chr7	1859053	1859053	0.069	CGI	Intron	MIR4655	0.468888	0.00861515	0.425737	0.0820257
cg00749118	chr7	1938791	1938791	0.089	CGI	Intron	MIR4655	0.813716	0.0557378	0.437329	0.15588
cg11870042	chr7	2060040	2060040	0.075	CGI	Intron	MIR4655	0.849784	0.00458654	0.284608	0.120032
cg19629631	chr7	2060116	2060116	0.071	CGI	Intron	MIR4655	0.925569	-0.00356602	0.428026	0.105298
cg04848693	chr7	2078786	2078786	0.041	CGI	Intron	MAD1L1	0.911419	0.0304864	0.68377	0.111965
cg18338984	chr7	2646955	2646955	0.075	CGI	Exon	TTYH3	0.525232	0.0194811	0.258916	0.0906383
cg18395354	chr7	3801491	3801491	0.025	Non-CGI	Intron	SDK1	0.199088	0.0274234	0.46818	0.182806
cg18834058	chr7	4832174	4832174	0.11	CGI	3UTR	MIR4656	0.423429	0.0318217	0.409482	0.0938573
cg00913283	chr7	4832340	4832340	0.12	CGI	3UTR	MIR4656	0.513231	0.0360003	0.37895	0.134972
cg11536851	chr7	4832359	4832359	0.121	CGI	3UTR	MIR4656	0.501762	-0.00631554	0.417841	0.0635238
cg04490349	chr7	5571608	5571608	0.049	CGI-Shore	Promoter	ACTB	0.752628	0.0107264	0.429921	0.0767983
cg13879411	chr7	7474236	7474236	0.013	Non-CGI	Intron	COL28A1	0.65202	0.114943	0.461764	0.195236
cg19086110	chr7	20269648	20269648	0.011	Non-CGI	Intergenic	MACC1	0.881252	0.0370961	0.57369	0.148116
cg04351734	chr7	27155173	27155173	0.072	CGI	Intron	HOXA3	0.419256	-0.0207095	0.702187	0.0760348
cg14014955	chr7	27183701	27183701	0.151	CGI	Promoter	HOXA5	0.704975	0.0156745	0.711915	0.100217
cg03906434	chr7	27231819	27231819	0.122	CGI	Intergenic	HOXA11-AS	0.981374	-0.00617066	0.841497	0.0505099
cg19480724	chr7	27285831	27285831	0.125	CGI	3UTR	EVX1	0.0842897	0.0110999	0.176131	0.15
cg11933094	chr7	32111068	32111068	0.1	CGI-Shore	Promoter	PDE1C	0.254138	0.0232333	0.156623	0.0744884
cg18795911	chr7	35669716	35669716	0.017	Non-CGI	Intergenic	HERPUD2	0.82993	-0.0290835	0.789836	0.0510898
cg25733272	chr7	36764082	36764082	0.018	Non-CGI	5UTR	AOAH	0.117618	0.0353891	0.305127	0.111883
cg10015500	chr7	56241697	56241697	0.069	CGI-Shore	Intergenic	NUPR1L	0.175069	0.00679369	0.444642	0.0614354
cg16814808	chr7	64349706	64349706	0.102	CGI	Exon	ZNF273	0.613251	-0.0101348	0.260905	0.157668
cg17497608	chr7	90896701	90896701	0.083	CGI-Shore	3UTR	FZD1	0.0795557	-0.00834887	0.299416	0.0958919
cg13019143	chr7	96633060	96633060	0.073	CGI	FirstExon	DLX6	0.847466	0.0226433	0.473392	0.122526
cg20180843	chr7	100091181	100091181	0.07	CGI-Shore	Intron	NYAP1	0.742256	-0.0962781	0.443987	0.0265781
cg24525457	chr7	100091255	100091255	0.069	CGI	Intron	NYAP1	0.83674	0.0666022	0.284962	0.267209
cg03113878	chr7	100091364	100091364	0.067	CGI	Exon	NYAP1	0.907618	0.0153126	0.473636	0.161912
cg10611760	chr7	100491714	100491714	0.114	CGI	FirstExon	ACHE	0.856606	0.0371313	0.462662	0.117897
cg06466782	chr7	101049300	101049300	0.049	Non-CGI	Intron	COL26A1	0.879663	0.03508	0.509951	0.166558
cg09951433	chr7	101843287	101843287	0.06	CGI	Intron	SH2B2	0.891537	-0.016118	0.836409	0.0400681
cg22371518	chr7	116422982	116422982	0.009	Non-CGI	Intron	CAPZA2	0.932176	-0.0262192	0.895449	0.0243754
cg07493435	chr7	128556140	128556140	0.121	CGI	Intergenic	KCP	0.0741138	0.0127101	0.211211	0.117309
cg16511229	chr7	130126153	130126153	0.087	CGI	5UTR	MEST	0.9364	0.00299491	0.473689	0.173167
cg09872616	chr7	130126182	130126182	0.087	CGI	5UTR	MEST	0.925523	-0.0138699	0.569478	0.0880154
cg04781532	chr7	151565722	151565722	0.045	CGI	Intron	PRKAG2-AS1	0.592755	0.0473694	0.28085	0.12031
cg11892345	chr7	152591896	152591896	0.097	CGI	Intergenic	ACTR3B	0.792116	0.0168572	0.456819	0.0830943
cg02137956	chr7	157092982	157092982	0.077	CGI	Intergenic	DNAJB6	0.845818	0.0645811	0.586095	0.194281
cg05650680	chr8	1765217	1765217	0.137	CGI	Promoter	MIR596	0.692166	0.0256956	0.285918	0.100953
cg09177567	chr8	1765312	1765312	0.139	CGI	Promoter	MIR596	0.740088	-0.0117331	0.321895	0.0781168
cg00790020	chr8	1765477	1765477	0.134	CGI	Intergenic	MIR596	0.743727	0.0384726	0.49332	0.10068
cg05890457	chr8	1905131	1905131	0.043	CGI	Exon	KBTBD11	0.498427	-0.0859764	0.149332	0.0206718
cg13290785	chr8	1959121	1959121	0.056	CGI	Intergenic	MYOM2	0.884287	0.0267664	0.616584	0.0918867
cg01887881	chr8	8997420	8997420	0.054	CGI-Shore	3UTR	PPP1R3B	0.876829	-0.0262048	0.829199	0.0392605
cg19851009	chr8	10207852	10207852	0.056	CGI-Shore	Intron	PRSS55	0.810748	0.000929675	0.521112	0.119557
cg11377730	chr8	17270604	17270604	0.105	CGI	Intron	MTMR7	0.0900544	0.0134526	0.346606	0.0649855
cg06044105	chr8	21961788	21961788	0.053	CGI	3UTR	NUDT18	0.685271	-0.0110572	0.330473	0.0796442
cg26189139	chr8	22560972	22560972	0.08	CGI-Shore	Intergenic	EGR3	0.665513	0.00408928	0.183915	0.148286
cg27090216	chr8	22960461	22960461	0.076	CGI	5UTR	TNFRSF10C	0.479823	-0.0224333	0.172463	0.0545351
cg02885543	chr8	24252454	24252454	0.008	Non-CGI	Intron	ADAMDEC1	0.87333	0.0139019	0.730143	0.080365
cg08134070	chr8	24856564	24856564	0.031	CGI-Shore	Intergenic	NEFL	0.543701	0.0227339	0.163877	0.07364
cg14312649	chr8	25909385	25909385	0.079	CGI	Intron	EBF2	0.186855	-0.00571118	0.265005	0.0579115
cg00978855	chr8	28928948	28928948	0.126	CGI-Shore	Intron	HMBOX1	0.641456	-0.013135	0.420785	0.0806651
cg08458733	chr8	37555577	37555577	0.178	CGI	Exon	ZNF703	0.594506	0.0130119	0.468211	0.0940702
cg12424646	chr8	37699507	37699507	0.144	CGI	Exon	BRF2	0.66145	-0.049511	0.612803	0.106639
cg11422851	chr8	38508140	38508140	0.083	CGI	Intergenic	RNF5P1	0.720089	-0.00302341	0.312186	0.0849206
cg19849544	chr8	38508335	38508335	0.086	CGI	Intergenic	RNF5P1	0.693841	-0.0178588	0.332593	0.100632
cg18144647	chr8	41113257	41113257	0.027	Non-CGI	Intergenic	SFRP1	0.49129	0.0211776	0.2868	0.0796862
cg22863920	chr8	72470832	72470832	0.069	CGI	Intergenic	EYA1	0.713278	-0.0173993	0.4178	0.0365594
cg08780398	chr8	77585381	77585381	0.051	CGI	Intron	ZFHX4	0.0534484	0.00214705	0.170104	0.0712442
cg22538780	chr8	77585448	77585448	0.063	CGI	Intron	ZFHX4	0.105491	0.0139875	0.213161	0.113485
cg16929393	chr8	94849907	94849907	0.013	CGI-Shelf	Intergenic	MIR378D2	0.784227	0.0769743	0.487141	0.164687
cg07485198	chr8	95246699	95246699	0.066	CGI	Intergenic	CDH17	0.112102	-0.00636039	0.146422	0.0488965
cg12635790	chr8	96112814	96112814	0.016	Non-CGI	Intergenic	MIR3150B	0.111526	0.038227	0.45269	0.129327
cg18533201	chr8	97157453	97157453	0.144	CGI	Exon	GDF6	0.0849214	0.0489274	0.210881	0.160197
cg19691778	chr8	97157756	97157756	0.14	CGI-Shore	Intron	GDF6	0.0927978	0.00132713	0.183389	0.112939
cg17820365	chr8	97157856	97157856	0.132	CGI	Intron	GDF6	0.0838478	-0.0230393	0.144194	0.0675711
cg09164580	chr8	97157878	97157878	0.13	CGI	Intron	GDF6	0.121584	-0.0156382	0.196262	0.0756077
cg05690644	chr8	97158015	97158015	0.12	CGI	Intron	GDF6	0.09404	0.0292216	0.231266	0.16879
cg15006881	chr8	97158052	97158052	0.116	CGI	Intron	GDF6	0.354095	0.0118217	0.391596	0.11282
cg10133465	chr8	97166862	97166862	0.087	CGI	Intron	GDF6	0.215567	0.0340041	0.370584	0.130066
cg03301200	chr8	99954557	99954557	0.123	CGI	Intron	STK3	0.0835827	0.00625199	0.229654	0.121979
cg10334750	chr8	101348456	101348456	0.031	Non-CGI	Intergenic	RNF19A	0.789212	-0.00206411	0.314917	0.104869
cg14747166	chr8	123832258	123832258	0.034	Non-CGI	Intron	ZHX2	0.775421	0.0837144	0.456087	0.173786
cg27628340	chr8	133906156	133906156	0.033	Non-CGI	Exon	TG	0.0968329	0.0610533	0.20766	0.210415
cg23287005	chr8	141588165	141588165	0.062	CGI	Intron	AGO2	0.947981	0.00341726	0.63477	0.0885126
cg11716073	chr8	142182166	142182166	0.046	CGI-Shore	Intron	DENND3	0.680854	-0.00245023	0.567101	0.135831
cg11711501	chr8	143009196	143009196	0.053	Non-CGI	Intergenic	MIR4472-1	0.716291	-0.0348128	0.402788	0.0642191
cg08464177	chr8	143625597	143625597	0.099	CGI-Shore	Exon	ARC	0.412788	-0.0304971	0.2706	0.0316578
cg19598713	chr8	144601734	144601734	0.069	CGI-Shelf	Intron	ZC3H3	0.892615	0.0196669	0.652458	0.0863698
cg10299941	chr8	145009137	145009137	0.093	CGI	Intron	MIR661	0.939376	0.0274359	0.882035	0.071891
cg09406760	chr8	145019116	145019116	0.101	CGI	Promoter	MIR661	0.732784	0.0243412	0.447532	0.0877199
cg16434940	chr8	145019563	145019563	0.081	CGI-Shore	Promoter	MIR661	0.743456	0.0493432	0.439664	0.100829
cg27033805	chr8	145499436	145499436	0.076	CGI-Shore	Intron	SCX	0.205385	0.0652514	0.31401	0.127824
cg09957864	chr8	145728526	145728526	0.048	CGI-Shore	Promoter	GPT	0.823386	0.0409622	0.494109	0.0968661
cg14553740	chr9	18976715	18976715	0.022	Non-CGI	Intron	SAXO1	0.11868	-0.00326098	0.288012	0.0654137
cg14232218	chr9	93922330	93922330	0.077	CGI	Intron	LOC100129316	0.806044	0.0227842	0.397362	0.152082
cg13456470	chr9	98266766	98266766	0.043	CGI-Shore	Intron	PTCH1	0.535962	0.0189811	0.266682	0.0962586
cg21157904	chr9	100837807	100837807	0.025	Non-CGI	Intron	NANS	0.636591	0.0400953	0.405276	0.116361
cg13657200	chr9	117266029	117266029	0.076	CGI-Shore	Promoter	DFNB31	0.55921	-0.034886	0.356461	0.0257497
cg14916924	chr9	129433969	129433969	0.053	CGI-Shore	Intron	LMX1B	0.316884	0.0279104	0.279524	0.100801
cg00070042	chr9	133308594	133308594	0.132	CGI	Intron	ASS1	0.132696	0.0334032	0.266617	0.156438
cg14362630	chr9	133308669	133308669	0.129	CGI	Intron	ASS1	0.0387097	0.0143376	0.198656	0.162858
cg21157725	chr9	136809652	136809652	0.053	CGI-Shelf	Intron	VAV2	0.887875	0.024364	0.782269	0.0859416
cg04536319	chr10	391398	391398	0.103	CGI	Intron	ZMYND11	0.913548	-0.00719513	0.863649	0.060759
cg06571559	chr10	670787	670787	0.077	CGI	Intron	MIR5699	0.498529	0.0151177	0.481789	0.0753445
cg15228268	chr10	3146741	3146741	0.085	CGI	Promoter	PFKP	0.773257	0.0443361	0.364373	0.164086
cg06858087	chr10	14099154	14099154	0.024	Non-CGI	Intron	MIR1265	0.223849	0.0202848	0.52767	0.106143
cg04714110	chr10	21799143	21799143	0.098	CGI-Shore	Intergenic	CASC10	0.477344	-0.0339594	0.33164	0.0896929
cg15241501	chr10	33294750	33294750	0.052	CGI	Intergenic	ITGB1	0.0753122	0.00401514	0.0879422	0.0794911
cg25672060	chr10	34061612	34061612	0.034	Non-CGI	Promoter	LINC00838	0.690765	0.00171891	0.492567	0.0484584
cg13747016	chr10	43361261	43361261	0.101	CGI-Shore	Intergenic	BMS1	0.690027	0.016059	0.369175	0.110751
cg09280462	chr10	51225001	51225001	0.053	CGI-Shore	Promoter	PARGP1	0.793331	0.00100069	0.508283	0.0756898
cg15358372	chr10	71108752	71108752	0.03	Non-CGI	Intron	TACR2	0.795989	0.0425341	0.548489	0.110888
cg20048045	chr10	73770523	73770523	0.031	CGI-Shelf	3UTR	CHST3	0.756432	0.00958578	0.40745	0.0739101
cg08183663	chr10	92783852	92783852	0.019	Non-CGI	Intergenic	LINC00502	0.619504	0.0400632	0.234107	0.111489
cg01038940	chr10	94652135	94652135	0.017	Non-CGI	Intron	EXOC6	0.28378	0.0242557	0.345154	0.0986584
cg04270401	chr10	102806871	102806871	0.062	CGI	Intergenic	KAZALD1	0.191883	0.0183822	0.319851	0.0868844
cg14962007	chr10	115144782	115144782	0.027	Non-CGI	Intergenic	HABP2	0.674639	0.0836185	0.355724	0.185145
cg01261351	chr10	118030292	118030292	0.096	CGI-Shore	Intron	GFRA1	0.655675	0.0665081	0.284452	0.196098
cg16234557	chr10	119292062	119292062	0.051	CGI-Shore	Intron	EMX2	0.949222	0.0133713	0.471068	0.111851
cg10005230	chr10	119292262	119292262	0.054	CGI	Intron	EMX2	0.928966	-0.00908014	0.316198	0.184886
cg02230593	chr10	119293083	119293083	0.077	CGI	Intron	EMX2	0.908893	0.00796471	0.463644	0.110154
cg18561589	chr10	119295770	119295770	0.118	CGI	Intron	EMX2	0.926688	-0.00719005	0.437862	0.117699
cg20792376	chr10	119296297	119296297	0.112	CGI	Intron	EMX2	0.874234	-0.0223053	0.292983	0.116499
cg06141846	chr10	119296305	119296305	0.114	CGI	Intron	EMX2	0.919076	-0.0031613	0.357393	0.132019
cg25793931	chr10	119310053	119310053	0.04	CGI-Shore	Intergenic	EMX2OS	0.877662	0.0337012	0.478317	0.136269
cg24725789	chr10	119310288	119310288	0.054	CGI-Shore	Intergenic	EMX2OS	0.932395	0.00463616	0.441432	0.0548843
cg06456154	chr10	119310356	119310356	0.061	CGI	Intergenic	EMX2OS	0.841267	-0.0249387	0.350915	0.108061
cg01250603	chr10	122709029	122709029	0.103	CGI	Intergenic	WDR11-AS1	0.836119	-0.0163687	0.414891	0.0934761
cg03974204	chr10	124252811	124252811	0.032	CGI-Shelf	Intron	HTRA1	0.868906	0.0137785	0.37041	0.0764007
cg24220279	chr10	124900053	124900053	0.081	CGI	Intergenic	HMX3	0.164829	-0.00931235	0.227109	0.0752647
cg02494582	chr10	128061835	128061835	0.007	Non-CGI	Intron	ADAM12	0.842772	0.108112	0.656347	0.247038
cg14668152	chr10	131357256	131357256	0.042	CGI-Shore	Intron	MGMT	0.860244	0.0414936	0.748994	0.125556
cg16978910	chr10	131577703	131577703	0.06	CGI	Intergenic	MIR4297	0.757753	0.0226098	0.469829	0.0951355
cg19356629	chr10	131577741	131577741	0.059	CGI	Intergenic	MIR4297	0.726484	0.0116287	0.436985	0.0865258
cg04474988	chr10	131770171	131770171	0.179	CGI	Intergenic	EBF3	0.374607	-3.10094e-05	0.343602	0.0419612
cg17247873	chr10	134332277	134332277	0.064	CGI	Promoter	INPP5A	0.947255	0.019224	0.822273	0.0972712
cg23781276	chr10	134978122	134978122	0.07	CGI-Shore	Intron	KNDC1	0.836397	0.0158484	0.612975	0.0805217
cg01290009	chr10	134980513	134980513	0.11	CGI	Promoter	KNDC1	0.866962	0.0359956	0.476623	0.135478
cg09323395	chr10	134980671	134980671	0.107	CGI	Promoter	KNDC1	0.881561	-0.0105528	0.509022	0.122379
cg25050332	chr11	316088	316088	0.121	CGI	Intergenic	IFITM1	0.170946	0.0214866	0.176463	0.159241
cg17376853	chr11	405970	405970	0.093	CGI-Shore	Exon	SIGIRR	0.643561	0.0540587	0.24488	0.155173
cg19520498	chr11	1102508	1102508	0.071	CGI	Exon	MUC2	0.764001	-0.000439446	0.530668	0.0541727
cg01097384	chr11	1358675	1358675	0.177	CGI	Intergenic	TOLLIP-AS1	0.120478	0.0346858	0.213882	0.10425
cg21051815	chr11	1542394	1542394	0.058	CGI-Shelf	Intron	DUSP8	0.676925	0.108652	0.358975	0.195627
cg02556649	chr11	1945564	1945564	0.062	CGI-Shore	Intron	TNNT3	0.908578	0.0263376	0.766217	0.0932856
cg06503573	chr11	1949039	1949039	0.061	CGI	Intron	TNNT3	0.891057	0.0172417	0.503489	0.124419
cg06197492	chr11	2016605	2016605	0.09	CGI	FirstExon	MIR675	0.888423	-0.00600577	0.67537	0.0563611
cg03128167	chr11	2176921	2176921	0.076	CGI	Intron	INS	0.928844	-0.0128736	0.606682	0.0810748
cg09197492	chr11	2571399	2571399	0.066	CGI	Intron	KCNQ1	0.686552	0.0749219	0.319252	0.245865
cg08376310	chr11	2858621	2858621	0.064	CGI-Shelf	Intron	KCNQ1DN	0.922625	-0.0109401	0.526871	0.0933323
cg08849509	chr11	9837208	9837208	0.019	Non-CGI	Intron	LOC440028	0.854091	0.0433287	0.599142	0.122594
cg05382956	chr11	10627849	10627849	0.02	Non-CGI	Intron	LYVE1	0.116336	0.00710796	0.183091	0.159112
cg13911697	chr11	15911614	15911614	0.013	Non-CGI	Intergenic	INSC	0.0865983	0.022206	0.38344	0.0938828
cg13280803	chr11	30255943	30255943	0.01	Non-CGI	3UTR	FSHB	0.667109	0.0633256	0.400876	0.125035
cg03135577	chr11	45928988	45928988	0.052	Non-CGI	Promoter	C11orf94	0.534959	-0.026218	0.207381	0.0531358
cg01596963	chr11	62455830	62455830	0.082	CGI	FirstExon	LRRN4CL	0.420851	-0.0227616	0.195871	0.0662825
cg03065783	chr11	63445269	63445269	0.042	CGI-Shelf	Intergenic	RTN3	0.898677	0.0123048	0.838686	0.0763971
cg27475923	chr11	63530997	63530997	0.203	CGI	Exon	C11orf95	0.78657	-0.0644096	0.229638	0.0792923
cg21935113	chr11	63531732	63531732	0.171	CGI	Exon	C11orf95	0.918514	-0.0163427	0.41564	0.128508
cg09705062	chr11	64322890	64322890	0.06	Non-CGI	Promoter	SLC22A11	0.884156	0.0411814	0.47074	0.126473
cg12282552	chr11	65321806	65321806	0.07	CGI-Shore	Exon	LTBP3	0.720247	-0.0393938	0.811788	0.00456577
cg14111334	chr11	69867046	69867046	0.048	CGI-Shore	Intergenic	ANO1	0.914334	0.0344696	0.200837	0.300477
cg09530156	chr11	69867139	69867139	0.047	CGI	Intergenic	ANO1	0.790416	0.117774	0.224488	0.273411
cg26340149	chr11	69988497	69988497	0.048	CGI-Shore	Intron	FADD	0.649049	0.0335268	0.335568	0.109907
cg09845015	chr11	70458994	70458994	0.059	CGI-Shelf	Intron	SHANK2-AS1	0.619936	-0.0116355	0.390237	0.080671
cg10573143	chr11	70628992	70628992	0.052	Non-CGI	Intron	SHANK2-AS3	0.791473	0.0152132	0.684191	0.0646039
cg01117339	chr11	73737124	73737124	0.021	Non-CGI	Intron	UCP3	0.817313	0.0782743	0.481614	0.157315
cg07600721	chr11	74129169	74129169	0.009	Non-CGI	Intergenic	PGM2L1	0.884285	0.0014517	0.398381	0.0616651
cg05774229	chr11	76033097	76033097	0.081	CGI	Intergenic	PRKRIR	0.220814	0.00432876	0.28621	0.108506
cg02537108	chr11	77907224	77907224	0.131	CGI-Shore	Promoter	USP35	0.66003	-0.0261144	0.506958	0.0398868
cg06330691	chr11	78673290	78673290	0.047	CGI	FirstExon	NARS2	0.340505	-0.0237602	0.134755	0.0394929
cg03980250	chr11	107986307	107986307	0.016	Non-CGI	Intergenic	ACAT1	0.856391	0.0532467	0.545517	0.142044
cg16675758	chr11	115531171	115531171	0.076	CGI	Intergenic	LINC00900	0.800696	0.0342508	0.498272	0.144899
cg10407488	chr11	120255253	120255253	0.014	Non-CGI	Promoter	ARHGEF12	0.628623	0.0312586	0.622685	0.157166
cg19014214	chr11	122230364	122230364	0.033	Non-CGI	Intron	MIR100HG	0.518988	0.0128954	0.580075	0.0634737
cg12757570	chr11	124615853	124615853	0.112	CGI	Intron	NRGN	0.158819	0.0399022	0.273977	0.105907
cg05425213	chr11	124616208	124616208	0.124	CGI	Intron	VSIG2	0.137605	0.017055	0.242694	0.113385
cg05297666	chr11	128400310	128400310	0.011	Non-CGI	Intron	ETS1	0.842367	0.0481523	0.422709	0.123266
cg24065451	chr11	128419512	128419512	0.081	CGI	Intron	ETS1	0.237183	0.0781718	0.374067	0.177658
cg03098782	chr11	130067861	130067861	0.072	CGI-Shore	Intron	ST14	0.772536	0.068826	0.416419	0.208182
cg26307797	chr11	130446613	130446613	0.02	Non-CGI	Intergenic	C11orf44	0.870206	0.00748792	0.848685	0.0605369
cg07229760	chr11	130596374	130596374	0.023	Non-CGI	Intergenic	C11orf44	0.815108	0.0528742	0.354849	0.158511
cg00230120	chr12	1609346	1609346	0.07	CGI	Promoter	LINC00942	0.932585	0.0223387	0.662018	0.130912
cg03494429	chr12	4417093	4417093	0.045	CGI	Intergenic	C12orf5	0.30382	0.00380942	0.367186	0.0841371
cg19421125	chr12	6882856	6882856	0.086	CGI	Intron	LAG3	0.651825	0.0335348	0.508827	0.141449
cg01592257	chr12	9478627	9478627	0.058	CGI-Shore	Intergenic	LOC642846	0.768948	-0.00666306	0.450475	0.06856
cg15446392	chr12	9559693	9559693	0.068	CGI	Intergenic	DDX12P	0.858756	-0.028169	0.780528	0.0351076
cg05152903	chr12	10872218	10872218	0.011	CGI-Shelf	Intron	YBX3	0.870614	0.0425741	0.532254	0.155538
cg13711063	chr12	21918438	21918438	0.023	Non-CGI	3UTR	KCNJ8	0.850226	0.0136457	0.774057	0.0957264
cg20095669	chr12	27691111	27691111	0.023	Non-CGI	Intron	PPFIBP1	0.927434	0.0170147	0.511137	0.0758903
cg04454629	chr12	32851191	32851191	0.011	Non-CGI	Intron	DNM1L	0.876467	0.0146775	0.830147	0.0670963
cg19048301	chr12	32912601	32912601	0.019	CGI-Shelf	Intergenic	YARS2	0.70529	-0.0277735	0.656607	0.0704253
cg18771937	chr12	54385517	54385517	0.045	CGI-Shore	Promoter	MIR196A2	0.837415	0.0604636	0.589212	0.132494
cg05971894	chr12	54399254	54399254	0.099	CGI	Intergenic	HOXC8	0.685948	0.0034502	0.284298	0.113328
cg21582112	chr12	54421335	54421335	0.031	CGI-Shore	Promoter	MIR615	0.777195	0.0772117	0.415826	0.199717
cg07545037	chr12	54423920	54423920	0.09	CGI	3UTR	MIR615	0.902598	0.0259704	0.582327	0.134574
cg18054172	chr12	54424902	54424902	0.096	CGI	Promoter	MIR615	0.727829	0.0228145	0.311127	0.178546
cg10782923	chr12	56329731	56329731	0.043	CGI	5UTR	DGKA	0.721463	0.0186445	0.263944	0.133087
cg01682504	chr12	57620607	57620607	0.067	CGI	Intergenic	SHMT2	0.299115	-0.0306719	0.325732	0.0549709
cg19062108	chr12	57630834	57630834	0.061	CGI-Shore	5UTR	NDUFA4L2	0.431054	-0.106364	0.185446	-0.0253838
cg21503345	chr12	57783795	57783795	0.014	CGI-Shelf	Intron	R3HDM2	0.901528	-0.0322561	0.827788	0.046966
cg23702688	chr12	58013241	58013241	0.07	CGI	Promoter	SLC26A10	0.564771	-0.0434603	0.258214	0.0651222
cg03308494	chr12	58013267	58013267	0.07	CGI	Promoter	SLC26A10	0.721454	0.00426815	0.368485	0.132918
cg06631310	chr12	58013324	58013324	0.07	CGI	Promoter	SLC26A10	0.773308	0.019791	0.412821	0.16086
cg22844229	chr12	58013475	58013475	0.067	CGI	Promoter	SLC26A10	0.669798	0.00674668	0.306176	0.14756
cg20677436	chr12	58013487	58013487	0.067	CGI	Promoter	SLC26A10	0.738932	0.0117715	0.402679	0.1321
cg16567290	chr12	58013569	58013569	0.07	CGI	Promoter	SLC26A10	0.705488	-0.0128902	0.443353	0.0899346
cg20003635	chr12	75707098	75707098	0.011	Non-CGI	Intron	GLIPR1L1	0.772384	0.0334254	0.754043	0.0962671
cg25552317	chr12	92379065	92379065	0.022	Non-CGI	3UTR	C12orf79	0.786298	0.0582962	0.543607	0.128828
cg26514961	chr12	94566784	94566784	0.028	Non-CGI	Intron	PLXNC1	0.339013	0.0024408	0.538338	0.13551
cg14265043	chr12	96643154	96643154	0.032	CGI-Shore	Intron	ELK3	0.791709	0.0245932	0.475221	0.0903815
cg27664496	chr12	113515835	113515835	0.127	CGI	Exon	DTX1	0.142245	0.048033	0.3018	0.199683
cg09042277	chr12	114840854	114840854	0.075	CGI	Intron	TBX5-AS1	0.66515	0.0727403	0.324432	0.178276
cg02750065	chr12	117155382	117155382	0.038	CGI	3UTR	C12orf49	0.723133	-0.0103032	0.19059	0.0801628
cg06252530	chr12	117155472	117155472	0.037	CGI	3UTR	C12orf49	0.808701	-0.00909503	0.235682	0.0614105
cg24763467	chr12	121786942	121786942	0.022	CGI-Shelf	Intron	ANAPC5	0.876807	0.0194498	0.728649	0.0957863
cg18795232	chr12	121890163	121890163	0.085	CGI-Shore	Intron	RNF34	0.106501	0.0436876	0.24605	0.148552
cg15243578	chr12	123469284	123469284	0.053	CGI	3UTR	ARL6IP4	0.156606	-0.0151678	0.229544	0.0579094
cg15816119	chr12	132855268	132855268	0.074	CGI	Exon	LOC100130238	0.733995	-0.011695	0.515361	0.0619985
cg00601042	chr12	132900274	132900274	0.118	CGI	Intron	GALNT9	0.156689	0.0134923	0.312021	0.0692575
cg22325186	chr12	133158791	133158791	0.112	CGI	Exon	LRCOL1	0.934965	-0.00762155	0.630044	0.0525361
cg13252710	chr13	20134915	20134915	0.101	CGI	Intron	TPTE2	0.943956	-0.00654273	0.620314	0.164013
cg00812799	chr13	21295612	21295612	0.114	CGI	Intron	IL17D	0.873658	0.0243553	0.698647	0.0966416
cg09409126	chr13	21834960	21834960	0.094	CGI	Intergenic	MIPEPP3	0.950289	-0.0230419	0.685053	0.09299
cg08008475	chr13	27977779	27977779	0.022	Non-CGI	Intergenic	GTF3A	0.1064	0.0708843	0.225193	0.135609
cg09750646	chr13	30088615	30088615	0.06	CGI-Shore	3UTR	MTUS2-AS1	0.852387	0.036305	0.739508	0.0931478
cg00946491	chr13	33760517	33760517	0.024	Non-CGI	Promoter	STARD13-AS	0.15395	0.0703214	0.552324	0.136631
cg12369353	chr13	36728963	36728963	0.045	CGI-Shore	Intergenic	DCLK1	0.454513	0.0127165	0.383329	0.100949
cg07362258	chr13	41109707	41109707	0.055	CGI	Intron	LINC00598	0.876886	0.0312838	0.628118	0.139761
cg25544384	chr13	44000493	44000493	0.012	Non-CGI	Intron	ENOX1	0.466112	0.00241871	0.652493	0.112593
cg03651054	chr13	50194643	50194643	0.06	CGI	Intergenic	ARL11	0.690732	0.00307933	0.396087	0.10232
cg05317600	chr13	80612156	80612156	0.011	Non-CGI	Intergenic	SPRY2	0.787863	0.0464692	0.684084	0.124292
cg18607411	chr13	80911808	80911808	0.041	CGI	FirstExon	SPRY2	0.843018	0.0214783	0.489137	0.0982846
cg15690853	chr13	97928270	97928270	0.015	Non-CGI	5UTR	MBNL2	0.86118	0.0934913	0.461794	0.210494
cg09259797	chr13	106650225	106650225	0.041	Non-CGI	Intergenic	LINC00343	0.83688	0.0190972	0.369279	0.119711
cg05124117	chr13	107568872	107568872	0.059	CGI	Intergenic	LINC00443	0.747786	0.0406544	0.557829	0.162537
cg01569664	chr13	110434016	110434016	0.102	CGI	Intron	IRS2	0.849092	0.0239682	0.49827	0.122454
cg23119039	chr13	111164546	111164546	0.064	CGI	3UTR	COL4A2-AS1	0.862866	-0.00842377	0.809184	0.0542565
cg19001789	chr13	111464554	111464554	0.104	CGI	Intergenic	LINC00346	0.535694	-0.0235198	0.259124	0.0774672
cg08533221	chr13	112076633	112076633	0.068	CGI	Intergenic	TEX29	0.810486	0.0130924	0.584086	0.0747209
cg24028634	chr13	113584107	113584107	0.039	CGI-Shore	Intron	MCF2L	0.0699532	0.0236048	0.524191	0.118113
cg14590070	chr13	113629249	113629249	0.055	CGI-Shore	Intron	MCF2L-AS1	0.692	0.000320867	0.20656	0.0836583
cg25307724	chr13	113719172	113719172	0.096	CGI	Intron	F7	0.915309	-0.000878127	0.321164	0.074632
cg16567723	chr13	114202683	114202683	0.071	CGI	Exon	TFDP1	0.775535	0.054084	0.347562	0.191438
cg18388405	chr13	114760667	114760667	0.072	CGI-Shore	Intron	LINC00565	0.842053	0.023833	0.422761	0.171309
cg15082473	chr13	114801587	114801587	0.076	CGI	FirstExon	RASA3	0.878419	0.0353165	0.671018	0.11409
cg10869730	chr14	22470396	22470396	0.02	Non-CGI	Promoter	OR4E2	0.533964	-0.0907682	0.586323	0.0227458
cg07516252	chr14	24641201	24641201	0.113	CGI	Promoter	REC8	0.32866	-0.0198214	0.273137	0.0301577
cg06796435	chr14	24780682	24780682	0.112	CGI	Promoter	LTB4R	0.529161	0.0501279	0.296474	0.147952
cg02270243	chr14	54815802	54815802	0.038	CGI-Shore	Intergenic	CDKN3	0.818979	0.0282459	0.473079	0.147648
cg10859449	chr14	57628483	57628483	0.014	Non-CGI	Intergenic	AP5M1	0.727608	0.0241136	0.373316	0.112578
cg26967100	chr14	61104032	61104032	0.083	CGI	Intergenic	SIX1	0.935178	0.0102918	0.675291	0.0835077
cg23322933	chr14	61109207	61109207	0.12	CGI	Intergenic	SIX1	0.829181	0.0198764	0.370426	0.244479
cg01449136	chr14	61109317	61109317	0.119	CGI	Intergenic	SIX1	0.859868	-0.00578066	0.511234	0.146426
cg02320543	chr14	61109545	61109545	0.117	CGI	Intergenic	SIX1	0.892774	0.0130999	0.456346	0.200435
cg27013526	chr14	61121516	61121516	0.048	CGI-Shore	Intergenic	SIX1	0.806153	0.0447677	0.561984	0.136154
cg10749808	chr14	61746626	61746626	0.113	CGI-Shore	3UTR	TMEM30B	0.655566	0.0100094	0.353425	0.0931268
cg11151251	chr14	69522003	69522003	0.048	CGI	Exon	ACTN1-AS1	0.546217	0.0299217	0.301344	0.162769
cg05908587	chr14	69726251	69726251	0.136	CGI	Promoter	GALNT16	0.268578	0.00619338	0.163034	0.0487393
cg02170386	chr14	70316972	70316972	0.055	CGI	Intergenic	SMOC1	0.0693684	-0.00990451	0.136385	0.0381206
cg20475486	chr14	70317075	70317075	0.053	CGI	Intergenic	SMOC1	0.164208	0.0108734	0.307656	0.179909
cg09284655	chr14	70317228	70317228	0.054	CGI-Shore	Intergenic	SMOC1	0.155733	0.0511101	0.312275	0.15357
cg07280807	chr14	70317239	70317239	0.054	CGI-Shore	Intergenic	SMOC1	0.209929	0.0256995	0.448398	0.081112
cg05292605	chr14	75025713	75025713	0.018	Non-CGI	Intron	LTBP2	0.461589	0.0122336	0.615636	0.0997148
cg03581797	chr14	81893864	81893864	0.033	Non-CGI	Promoter	STON2	0.836073	0.0289079	0.614473	0.092437
cg18687675	chr14	95234965	95234965	0.134	CGI	Exon	GSC	0.171539	0.0491409	0.208803	0.129744
cg02948476	chr14	95235026	95235026	0.139	CGI	Intron	GSC	0.152928	0.0422065	0.208498	0.125521
cg10746936	chr14	95240143	95240143	0.097	CGI	Intergenic	GSC	0.308778	-0.0267611	0.712839	0.0315467
cg19857227	chr14	95240340	95240340	0.094	CGI	Intergenic	GSC	0.531232	0.0101046	0.797523	0.0561656
cg24138867	chr14	95374254	95374254	0.049	CGI	Intergenic	GSC	0.792812	-0.0439721	0.270776	0.108332
cg23715407	chr14	95374412	95374412	0.051	CGI	Intergenic	GSC	0.717036	-0.0187283	0.310673	0.0760355
cg21155767	chr14	95374525	95374525	0.051	CGI-Shore	Intergenic	GSC	0.621346	-0.0456659	0.321897	0.0920446
cg21871232	chr14	95693881	95693881	0.045	Non-CGI	Intron	DICER1	0.281848	0.0262134	0.483353	0.138305
cg05398700	chr14	102677141	102677141	0.045	CGI	Promoter	WDR20	0.930649	0.0186952	0.876136	0.0729981
cg09814127	chr14	103593235	103593235	0.14	CGI	Promoter	TNFAIP2	0.567364	-0.0322353	0.267663	0.0581178
cg10028434	chr14	104160076	104160076	0.063	CGI	3UTR	XRCC3	0.78825	0.054989	0.603921	0.113491
cg04881585	chr14	105036133	105036133	0.064	CGI	Intergenic	C14orf180	0.47181	-0.0714324	0.179708	0.0148007
cg04966159	chr14	105173801	105173801	0.058	CGI-Shelf	FirstExon	ADSSL1	0.758651	0.0285132	0.34132	0.103139
cg13429424	chr15	22798849	22798849	0.034	CGI-Shore	Promoter	TUBGCP5	0.270914	-0.0238365	0.509201	0.104805
cg06933370	chr15	37387523	37387523	0.063	CGI	Intron	MEIS2	0.75399	0.0100532	0.496455	0.0796654
cg19010490	chr15	37388127	37388127	0.082	CGI	Intron	MEIS2	0.862565	0.0157106	0.47332	0.124357
cg00687306	chr15	37398943	37398943	0.058	CGI	Intergenic	MEIS2	0.623765	-0.0279032	0.311596	0.0813423
cg16778156	chr15	37402581	37402581	0.083	CGI	Intergenic	MEIS2	0.67414	0.00451644	0.265223	0.106743
cg00398764	chr15	37402637	37402637	0.083	CGI	Intergenic	MEIS2	0.673237	0.0343382	0.30628	0.103353
cg14392740	chr15	44832616	44832616	0.044	CGI-Shelf	Intron	EIF3J	0.901243	-0.0243077	0.856165	0.0292093
cg15824707	chr15	45403733	45403733	0.125	CGI	Exon	DUOX2	0.218302	0.000251036	0.215146	0.0481838
cg13042808	chr15	67457584	67457584	0.06	CGI	Promoter	IQCH	0.832274	0.0552142	0.350568	0.187553
cg26913446	chr15	67457767	67457767	0.058	CGI	Promoter	IQCH	0.817657	0.0291807	0.342862	0.192426
cg22589511	chr15	67458522	67458522	0.054	CGI-Shore	5UTR	IQCH	0.873636	0.0240879	0.664314	0.0977887
cg21245875	chr15	70354825	70354825	0.055	CGI	Intron	MIR629	0.134832	-0.00545649	0.262565	0.0613948
cg00781110	chr15	74421535	74421535	0.12	CGI	Promoter	LOC283731	0.0801782	0.0122946	0.239049	0.0892842
cg20040747	chr15	74715105	74715105	0.036	Non-CGI	Intron	SEMA7A	0.0907206	0.0320917	0.293231	0.0827781
cg18946533	chr15	78384840	78384840	0.024	Non-CGI	Promoter	SH2D7	0.528759	0.00270103	0.640493	0.0602682
cg19545933	chr15	81028959	81028959	0.02	Non-CGI	Intron	ABHD17C	0.886485	0.00341556	0.839771	0.0663506
cg24569831	chr15	93617168	93617168	0.112	CGI	Promoter	RGMA	0.87766	0.0237675	0.478703	0.138974
cg05374258	chr15	93974459	93974459	0.039	CGI	Intron	RGMA	0.838856	-0.00629237	0.772299	0.061203
cg09969043	chr15	96868971	96868971	0.036	CGI-Shore	Promoter	NR2F2	0.840708	-0.0236085	0.30098	0.103801
cg25830379	chr15	99264361	99264361	0.021	Non-CGI	Intron	MIR4714	0.804707	0.102637	0.736707	0.179768
cg18536607	chr15	101729526	101729526	0.053	CGI	Promoter	CHSY1	0.877571	0.0205739	0.584609	0.129979
cg09181861	chr16	604935	604935	0.102	CGI	Intergenic	PRR35	0.783834	0.0167519	0.351869	0.133921
cg12567545	chr16	604948	604948	0.102	CGI	Intergenic	PRR35	0.558756	0.00163547	0.283311	0.0998931
cg03991300	chr16	672283	672283	0.1	CGI-Shore	Intron	WFIKKN1	0.864748	0.0306178	0.660008	0.134957
cg06232466	chr16	1222188	1222188	0.096	CGI	Intron	CACNA1H	0.811708	-0.0528879	0.391258	0.063969
cg00388471	chr16	1475871	1475871	0.047	CGI-Shore	Intron	C16orf91	0.857933	0.0312381	0.730659	0.0796443
cg09289148	chr16	1480869	1480869	0.068	CGI-Shore	Promoter	C16orf91	0.629736	0.0155013	0.340514	0.118795
cg27227497	chr16	2168517	2168517	0.093	CGI-Shore	Intron	MIR4516	0.9124	0.0380021	0.667152	0.173625
cg06170425	chr16	4164087	4164087	0.076	CGI	Exon	ADCY9	0.907395	0.00564969	0.682362	0.0721186
cg08602528	chr16	4387408	4387408	0.069	CGI	Exon	GLIS2	0.622902	0.0100569	0.485624	0.0659104
cg07635227	chr16	4714815	4714815	0.065	CGI-Shore	Intron	NUDT16L1	0.929045	0.03007	0.78106	0.0939129
cg02435083	chr16	8943436	8943436	0.047	CGI-Shore	Intergenic	CARHSP1	0.696266	0.0649228	0.474663	0.142971
cg01764438	chr16	9170298	9170298	0.027	Non-CGI	Intergenic	C16orf72	0.347338	0.00838529	0.28603	0.0816807
cg02301079	chr16	11591651	11591651	0.039	CGI-Shelf	Intergenic	LITAF	0.127409	0.0066649	0.225288	0.0563538
cg03204907	chr16	12272324	12272324	0.03	Non-CGI	Intron	SNX29	0.8143	0.0703443	0.356176	0.215368
cg06916001	chr16	14403004	14403004	0.044	Non-CGI	Promoter	MIR365A	0.0827197	0.016677	0.357087	0.129934
cg01883427	chr16	15242839	15242839	0.058	CGI	Intergenic	MIR3180-4	0.662363	0.0101134	0.498107	0.0788879
cg01860954	chr16	29169899	29169899	0.092	CGI-Shore	Intron	RRN3P2	0.892136	-0.0138821	0.637366	0.0590513
cg03150378	chr16	29196699	29196699	0.074	CGI	Intron	SNX29P2	0.572022	0.116906	0.243467	0.264507
cg05544500	chr16	54324346	54324346	0.128	CGI	Intergenic	IRX3	0.782023	0.0428593	0.271731	0.23081
cg01337391	chr16	54324358	54324358	0.127	CGI	Intergenic	IRX3	0.864213	-0.0187534	0.310169	0.104958
cg09944171	chr16	56669778	56669778	0.092	CGI-Shore	FirstExon	MT1JP	0.412597	0.0176175	0.360271	0.113068
cg10298187	chr16	67428315	67428315	0.158	CGI	Promoter	TPPP3	0.734002	0.00832479	0.54423	0.0828851
cg01755541	chr16	67428324	67428324	0.157	CGI	Promoter	TPPP3	0.771132	-0.0119712	0.488718	0.0992609
cg09451235	chr16	67433458	67433458	0.078	CGI	Intron	TPPP3	0.0942902	0.0154631	0.228018	0.13142
cg27574815	chr16	69770954	69770954	0.029	Non-CGI	Intergenic	NQO1	0.833992	-0.039803	0.823153	0.0195466
cg03346415	chr16	69854895	69854895	0.035	Non-CGI	Intron	WWP2	0.113163	0.012599	0.285339	0.0829044
cg26736200	chr16	69951706	69951706	0.034	CGI-Shore	5UTR	MIR140	0.558465	0.0324795	0.358656	0.126106
cg09885505	chr16	73099184	73099184	0.084	CGI	Intergenic	ZFHX3	0.857407	-0.0236749	0.313667	0.159456
cg06446408	chr16	73266679	73266679	0.061	CGI	Intergenic	HCCAT5	0.88902	0.0073788	0.408268	0.114535
cg16583186	chr16	81526361	81526361	0.067	CGI-Shore	Intron	CMIP	0.415061	0.0029038	0.621173	0.144018
cg09699373	chr16	84822712	84822712	0.061	CGI-Shore	Intergenic	CRISPLD2	0.686981	-0.00237886	0.438642	0.0980836
cg26709988	chr16	84860918	84860918	0.062	CGI	Intron	CRISPLD2	0.153891	0.0188759	0.602624	0.107249
cg08006672	chr16	85427738	85427738	0.059	CGI	Intergenic	MIR5093	0.85687	0.0250545	0.585814	0.147361
cg26947831	chr16	86018811	86018811	0.045	CGI	Intergenic	IRF8	0.53375	-0.00130596	0.254773	0.111397
cg09579685	chr16	86100508	86100508	0.053	CGI-Shore	Intergenic	IRF8	0.875396	0.0044106	0.525369	0.106198
cg04787888	chr16	86547322	86547322	0.076	CGI	3UTR	FOXF1	0.51602	-0.0129237	0.714696	0.0413682
cg00584450	chr16	86612312	86612312	0.133	CGI	5UTR	FOXL1	0.909694	-0.00131198	0.399187	0.144899
cg11165158	chr16	86613094	86613094	0.157	CGI	FirstExon	FOXL1	0.936454	-0.0300176	0.441921	0.142724
cg00624737	chr16	86613641	86613641	0.122	CGI	3UTR	FOXL1	0.811095	0.0462629	0.53783	0.146027
cg09109656	chr16	87250101	87250101	0.089	CGI	Intron	C16orf95	0.702093	0.0368874	0.292951	0.211104
cg27551856	chr16	87250689	87250689	0.106	CGI	Intron	C16orf95	0.108917	0.0101371	0.217985	0.12318
cg27384619	chr16	88127581	88127581	0.084	CGI	Intron	BANP	0.725133	-0.061417	0.311764	0.0514071
cg09678093	chr16	88154010	88154010	0.093	CGI-Shore	Intergenic	BANP	0.899769	0.00871675	0.584051	0.107018
cg05277407	chr16	88184819	88184819	0.071	CGI	Intergenic	BANP	0.47071	0.0724458	0.322375	0.17699
cg00966920	chr16	88185021	88185021	0.074	CGI	Intergenic	BANP	0.545043	0.108963	0.23943	0.25645
cg05765804	chr16	88379433	88379433	0.068	CGI-Shore	Intergenic	ZNF469	0.834539	0.0651419	0.449781	0.17193
cg10235453	chr16	88497293	88497293	0.153	CGI	Exon	ZNF469	0.374119	-0.0481402	0.310899	0.0359274
cg05012676	chr16	88564366	88564366	0.086	CGI	Intron	MIR5189	0.850153	0.0398784	0.401056	0.13956
cg01786329	chr16	89114613	89114613	0.087	CGI	Intron	ACSF3	0.388947	-0.0518719	0.276282	0.0202794
cg16428612	chr16	89573535	89573535	0.118	CGI	Promoter	SPG7	0.186927	-0.000824276	0.299003	0.0729968
cg11794735	chr17	146404	146404	0.048	CGI-Shore	Intron	LOC100506388	0.915033	-0.00066128	0.709939	0.0688491
cg20764358	chr17	800100	800100	0.064	CGI-Shore	Intron	NXN	0.859055	0.0739964	0.650598	0.150088
cg12770741	chr17	883776	883776	0.145	CGI	Promoter	NXN	0.516495	0.0263834	0.420406	0.0932173
cg24210280	chr17	933179	933179	0.064	CGI	Intron	MIR3183	0.930264	0.0231796	0.627799	0.138555
cg14458783	chr17	1028673	1028673	0.088	CGI	5UTR	ABR	0.961345	-0.00428645	0.55422	0.12255
cg08458121	chr17	1028676	1028676	0.088	CGI	5UTR	ABR	0.95628	-0.00880856	0.522082	0.0901303
cg03131829	chr17	1028765	1028765	0.09	CGI	FirstExon	ABR	0.899357	0.00238253	0.540636	0.0743143
cg02485462	chr17	1028931	1028931	0.095	CGI	5UTR	ABR	0.835593	0.00412226	0.388898	0.117748
cg01768328	chr17	1634018	1634018	0.074	CGI-Shore	Intron	SERPINF2	0.705118	0.0552887	0.397977	0.105555
cg13389502	chr17	1961440	1961440	0.237	CGI	FirstExon	HIC1	0.940044	0.0195011	0.50361	0.224875
cg23621097	chr17	1962236	1962236	0.165	CGI	3UTR	HIC1	0.928819	0.00136317	0.451214	0.146665
cg14792548	chr17	1970514	1970514	0.041	Non-CGI	Intron	HIC1	0.666428	0.0576873	0.282135	0.152145
cg11902961	chr17	4835341	4835341	0.048	Non-CGI	Promoter	GP1BA	0.193985	-0.0115023	0.4916	0.0337097
cg15696816	chr17	17713886	17713886	0.152	CGI	3UTR	MIR33B	0.879818	0.0189457	0.33377	0.172068
cg05896714	chr17	19247837	19247837	0.064	CGI-Shore	FirstExon	MIR1180	0.841484	0.0077804	0.446009	0.132598
cg03374561	chr17	19247888	19247888	0.064	CGI	Promoter	MIR1180	0.654964	-0.00303893	0.375772	0.0714575
cg06997997	chr17	19287677	19287677	0.029	CGI-Shelf	3UTR	MFAP4	0.841168	0.0594144	0.463379	0.148737
cg04105895	chr17	21300735	21300735	0.057	CGI	Intron	KCNJ12	0.664084	-0.0279293	0.344286	0.106923
cg13417891	chr17	35836996	35836996	0.014	Non-CGI	Exon	DUSP14	0.827121	0.10333	0.643305	0.218191
cg21564965	chr17	36626180	36626180	0.067	CGI	Intron	ARHGAP23	0.939915	0.0269827	0.682004	0.160865
cg25661397	chr17	37521150	37521150	0.025	Non-CGI	Intron	FBXL20	0.81215	0.0610263	0.451755	0.168073
cg09304381	chr17	38249352	38249352	0.055	CGI	3UTR	NR1D1	0.82031	-0.0132144	0.424642	0.0915795
cg01341751	chr17	38249486	38249486	0.058	CGI	3UTR	NR1D1	0.61565	0.104055	0.310902	0.171517
cg06786600	chr17	38666816	38666816	0.023	Non-CGI	Intergenic	TNS4	0.73315	0.074476	0.37004	0.175887
cg21926619	chr17	40111666	40111666	0.038	Non-CGI	Intron	CNP	0.139928	0.0170551	0.283543	0.0967718
cg26916966	chr17	40274524	40274524	0.1	CGI-Shore	Promoter	HSPB9	0.818209	0.0305708	0.565999	0.103182
cg00582337	chr17	40274811	40274811	0.098	CGI	Promoter	HSPB9	0.579945	0.0172176	0.275491	0.154679
cg08409113	chr17	40937365	40937365	0.089	CGI	5UTR	WNK4	0.831548	0.0530054	0.458488	0.190672
cg19252218	chr17	41477271	41477271	0.092	CGI-Shore	FirstExon	ARL4D	0.705964	0.00894934	0.251166	0.0791043
cg01445163	chr17	41477300	41477300	0.087	CGI-Shore	FirstExon	ARL4D	0.81303	-0.0136915	0.322821	0.117832
cg27147556	chr17	41477350	41477350	0.081	CGI	FirstExon	ARL4D	0.837683	-0.004111	0.307595	0.175417
cg15194531	chr17	43318900	43318900	0.108	CGI	Promoter	MAP3K14-AS1	0.156054	0.0119145	0.232842	0.0817828
cg07823492	chr17	46608099	46608099	0.064	CGI	FirstExon	HOXB1	0.694674	-0.0239993	0.229415	0.115864
cg24948406	chr17	46608268	46608268	0.059	CGI	5UTR	HOXB1	0.900033	-0.0105719	0.460416	0.0990472
cg26634219	chr17	46608277	46608277	0.059	CGI	Promoter	HOXB1	0.749607	-0.0143446	0.400791	0.107889
cg24900666	chr17	46608329	46608329	0.057	CGI	Promoter	HOXB1	0.902922	0.0252756	0.649405	0.115916
cg21780393	chr17	46618919	46618919	0.071	CGI-Shore	Intergenic	HOXB-AS1	0.14663	0.0194269	0.362534	0.0877073
cg25732028	chr17	46619313	46619313	0.079	CGI	Intergenic	HOXB-AS1	0.0796049	-0.000551556	0.188199	0.0513762
cg17616537	chr17	46628663	46628663	0.136	CGI	Intron	HOXB2	0.846483	-0.0485537	0.371857	0.0494121
cg03019986	chr17	46628850	46628850	0.139	CGI	Intron	HOXB2	0.594628	-0.0156425	0.250957	0.142207
cg14884929	chr17	46657656	46657656	0.053	CGI	Promoter	MIR10A	0.814837	0.0167798	0.249596	0.140021
cg25365260	chr17	46669781	46669781	0.082	CGI	Exon	HOXB5	0.873856	0.0245015	0.30853	0.141856
cg00682096	chr17	46672924	46672924	0.088	CGI	Promoter	HOXB5	0.837726	0.0125862	0.409257	0.119825
cg07676709	chr17	46673442	46673442	0.094	CGI	3UTR	HOXB5	0.819281	-0.0116785	0.5176	0.0770726
cg22583148	chr17	46674041	46674041	0.092	CGI	3UTR	HOXB5	0.926452	-0.00983963	0.304023	0.145661
cg16514513	chr17	48263159	48263159	0.058	Non-CGI	Promoter	HILS1	0.758572	0.0433487	0.426122	0.168267
cg03743861	chr17	48263173	48263173	0.058	Non-CGI	Promoter	HILS1	0.86378	0.0511443	0.522893	0.162599
cg01931714	chr17	53665388	53665388	0.015	Non-CGI	Intergenic	TMEM100	0.624066	0.00998017	0.259435	0.101408
cg01653532	chr17	57444078	57444078	0.019	Non-CGI	Intron	MIR4729	0.811873	0.0758721	0.580536	0.15406
cg24499677	chr17	58606488	58606488	0.014	CGI-Shelf	Intergenic	APPBP2	0.25307	0.00869067	0.507113	0.0740307
cg03656099	chr17	59481954	59481954	0.165	CGI	Intron	TBX2	0.960605	-0.00371144	0.660401	0.102652
cg12039583	chr17	60758021	60758021	0.102	CGI	Promoter	MRC2	0.73436	-0.0419437	0.469603	0.0597329
cg12097883	chr17	62774939	62774939	0.165	CGI	3UTR	LOC146880	0.0823967	0.0174777	0.10591	0.17008
cg07523833	chr17	62775415	62775415	0.171	CGI	3UTR	LOC146880	0.278558	-0.00569632	0.202435	0.0588556
cg08940787	chr17	62777648	62777648	0.124	CGI	5UTR	LOC146880	0.156884	0.027706	0.316702	0.158994
cg05721365	chr17	62777693	62777693	0.122	CGI	5UTR	LOC146880	0.0928701	0.0305389	0.203563	0.16725
cg16561266	chr17	62777777	62777777	0.116	CGI	5UTR	LOC146880	0.109812	0.0214165	0.254341	0.147631
cg18117780	chr17	66194407	66194407	0.141	CGI	Promoter	LOC440461	0.206909	0.0125067	0.239236	0.0798907
cg19719930	chr17	70339343	70339343	0.047	CGI	Intergenic	SOX9	0.342464	-0.0217289	0.26441	0.049907
cg21327194	chr17	72443018	72443018	0.061	CGI-Shore	3UTR	GPRC5C	0.602232	-0.0105176	0.310848	0.0930085
cg16671079	chr17	74868561	74868561	0.033	CGI-Shore	Promoter	MGAT5B	0.108426	0.0202209	0.188806	0.070684
cg22462240	chr17	76962663	76962663	0.061	CGI	Intergenic	LGALS3BP	0.899258	0.00152178	0.70231	0.0785244
cg18263969	chr17	76970864	76970864	0.061	CGI-Shelf	Exon	LGALS3BP	0.657214	0.0781285	0.27914	0.141972
cg11631173	chr17	77796806	77796806	0.056	Non-CGI	Intergenic	CBX4	0.871255	-0.0417614	0.855433	0.0511366
cg01426818	chr17	77806444	77806444	0.11	CGI	Intergenic	CBX4	0.25451	0.00787852	0.412796	0.071839
cg01303141	chr17	77952109	77952109	0.089	CGI	Intron	TBC1D16	0.838722	0.0134933	0.565963	0.127679
cg18057128	chr17	78326557	78326557	0.067	CGI	3UTR	ENDOV	0.933053	-0.000371591	0.876858	0.0605991
cg04658243	chr17	78865755	78865755	0.074	CGI	Intron	CHMP6	0.720976	0.0240777	0.494239	0.100182
cg08380391	chr17	79109729	79109729	0.054	CGI-Shore	Intron	MIR1250	0.603518	0.00537739	0.294629	0.0901884
cg00591333	chr17	79109910	79109910	0.055	CGI-Shore	Intron	MIR1250	0.588418	0.0480441	0.398788	0.118102
cg08483160	chr17	79183966	79183966	0.131	CGI-Shore	Intron	CEP131	0.884616	0.0113497	0.809623	0.083159
cg22280238	chr17	79251323	79251323	0.063	CGI-Shelf	Intron	SLC38A10	0.878663	0.0173672	0.4669	0.121472
cg24138691	chr17	79251354	79251354	0.063	CGI-Shelf	Intron	SLC38A10	0.807786	0.0792169	0.480521	0.181018
cg13164195	chr17	79278083	79278083	0.071	CGI-Shore	3UTR	LINC00482	0.740342	-0.00184312	0.265638	0.107091
cg05715751	chr17	79391071	79391071	0.074	CGI	Intron	MIR4740	0.904115	0.00424643	0.438644	0.120796
cg17054691	chr17	79813439	79813439	0.051	CGI-Shelf	5UTR	P4HB	0.634604	0.011981	0.392208	0.0775866
cg08574915	chr17	79924772	79924772	0.079	CGI	Intergenic	NOTUM	0.862533	0.00944971	0.528117	0.102395
cg08311321	chr17	79952915	79952915	0.096	CGI	Intron	ASPSCR1	0.353482	-0.0694914	0.596549	0.014688
cg10862567	chr17	80745169	80745169	0.055	CGI	Intron	TBCD	0.888959	0.0339208	0.348346	0.137133
cg22990129	chr17	80858893	80858893	0.076	CGI	Intron	ZNF750	0.827026	0.0243885	0.485087	0.120169
cg05835414	chr18	18687151	18687151	0.029	CGI-Shelf	Intron	ROCK1	0.857864	-0.0157011	0.794527	0.0400471
cg15424989	chr18	19757468	19757468	0.109	CGI-Shore	Intron	GATA6	0.636616	0.0258455	0.688983	0.14817
cg26613312	chr18	59482723	59482723	0.048	CGI-Shore	3UTR	LINC01544	0.902176	-0.0151782	0.834364	0.0573934
cg07187971	chr18	60481018	60481018	0.008	Non-CGI	Intron	PHLPP1	0.847514	-0.0114838	0.778968	0.0495567
cg21655444	chr18	74770402	74770402	0.085	CGI	Intron	MBP	0.747231	0.0140722	0.154941	0.107489
cg05655281	chr18	76322900	76322900	0.079	CGI	Intergenic	SALL3	0.620707	0.00248027	0.394865	0.108792
cg27484662	chr18	77126192	77126192	0.061	CGI	Intron	NFATC1	0.528777	-0.0351249	0.7432	0.0748142
cg00832567	chr19	1281113	1281113	0.079	CGI	Intergenic	EFNA2	0.632206	-0.00903434	0.310401	0.0694773
cg03924776	chr19	1826924	1826924	0.1	CGI	Exon	LOC100288123	0.403945	-0.0597736	0.244833	0.0195187
cg26348487	chr19	2488560	2488560	0.131	CGI	Intergenic	GADD45B	0.714328	-0.0470479	0.173162	0.0594094
cg13527233	chr19	3097570	3097570	0.078	CGI-Shore	Intron	GNA11	0.705468	0.0142176	0.54767	0.0787551
cg24366168	chr19	3097712	3097712	0.08	CGI	Intron	GNA11	0.477062	0.0192639	0.362438	0.105423
cg13995193	chr19	3669804	3669804	0.083	CGI	Intron	PIP5K1C	0.975	-0.00386658	0.667119	0.0749153
cg09547756	chr19	3671903	3671903	0.087	CGI	Intron	PIP5K1C	0.637313	0.00877682	0.257105	0.110899
cg14040358	chr19	4369393	4369393	0.072	CGI-Shelf	Intron	MPND	0.594728	0.0136355	0.373892	0.0911688
cg23838943	chr19	5049135	5049135	0.092	CGI-Shore	Intron	KDM4B	0.650908	-0.0181465	0.20751	0.0548915
cg24908197	chr19	5714980	5714980	0.054	CGI-Shelf	Intron	LONP1	0.753141	0.0467436	0.41487	0.109513
cg15195814	chr19	7993417	7993417	0.055	CGI-Shore	Intron	CTXN1	0.85409	0.00985312	0.345536	0.0908488
cg08814849	chr19	10624868	10624868	0.159	CGI	FirstExon	S1PR5	0.218087	0.00302811	0.245917	0.0606324
cg27296944	chr19	11563628	11563628	0.078	CGI	3UTR	PRKCSH	0.353719	0.00168484	0.56989	0.12268
cg09394128	chr19	13113548	13113548	0.084	CGI	Intron	NFIX	0.700929	-0.00464197	0.410897	0.0613351
cg09761040	chr19	13209981	13209981	0.143	CGI	3UTR	LYL1	0.651993	0.015534	0.414521	0.149576
cg16799805	chr19	14073848	14073848	0.17	CGI	Exon	PODNL1	0.82013	-0.00568161	0.391537	0.117023
cg21511523	chr19	14676461	14676461	0.08	CGI	Exon	NDUFB7	0.900002	0.0143518	0.756955	0.0800328
cg19559114	chr19	15375316	15375316	0.049	Non-CGI	Exon	EPHX3	0.851858	0.0408558	0.528813	0.136126
cg04749306	chr19	17433773	17433773	0.081	CGI-Shore	3UTR	ANO8	0.693142	0.0946034	0.524989	0.137487
cg25605313	chr19	17434267	17434267	0.079	CGI	3UTR	ANO8	0.677294	0.000718537	0.48084	0.0928504
cg22005401	chr19	18543829	18543829	0.128	CGI-Shore	Exon	ISYNA1	0.635243	-0.0416294	0.785656	0.0410136
cg17759252	chr19	18888081	18888081	0.116	CGI	Exon	COMP	0.625037	-0.0778586	0.349677	0.0474903
cg26669806	chr19	18899483	18899483	0.144	CGI	Exon	COMP	0.567446	0.0601019	0.294323	0.170708
cg07918620	chr19	35800925	35800925	0.072	CGI	Exon	MAG	0.962762	0.00119077	0.687351	0.132352
cg23075144	chr19	49162495	49162495	0.039	CGI-Shelf	Intron	CA11	0.889338	-0.00366131	0.814853	0.0726219
cg21520111	chr19	49713645	49713645	0.079	CGI	Exon	TRPM4	0.596103	-0.0236648	0.450753	0.0231098
cg14055655	chr19	50117794	50117794	0.044	Non-CGI	Exon	PRR12	0.655102	0.0604927	0.256018	0.191943
cg13944175	chr19	52222698	52222698	0.115	CGI	FirstExon	HAS1	0.0718556	0.00983958	0.23964	0.130896
cg07472764	chr19	52785044	52785044	0.03	Non-CGI	Promoter	MIR643	0.897763	-0.0672748	0.835216	0.0114112
cg11356156	chr19	55416788	55416788	0.04	Non-CGI	Promoter	NCR1	0.556529	0.0196884	0.629806	0.101528
cg06423357	chr19	55997780	55997780	0.089	CGI-Shore	Exon	NAT14	0.757503	-0.0366828	0.227084	0.143418
cg25313090	chr19	55998065	55998065	0.081	CGI	Promoter	NAT14	0.713561	-0.00953808	0.237185	0.073187
cg23954731	chr19	55998081	55998081	0.081	CGI	Promoter	NAT14	0.753139	-0.0249177	0.31488	0.116087
cg11557492	chr19	56002240	56002240	0.084	CGI	Exon	SSC5D	0.951209	0.00340743	0.874488	0.0650074
cg11383165	chr19	56002283	56002283	0.081	CGI	Exon	SSC5D	0.737817	0.00800534	0.526729	0.0937588
cg20083388	chr19	56615895	56615895	0.163	CGI	Intron	ZNF787	0.932527	-0.0198738	0.882025	0.0324125
cg06458239	chr19	58038573	58038573	0.082	CGI-Shore	Promoter	ZNF549	0.19512	0.0110826	0.425841	0.124993
cg10549227	chr20	3048294	3048294	0.046	CGI-Shelf	Intergenic	OXT	0.772539	-0.0305595	0.679973	0.0319764
cg17858500	chr20	3734725	3734725	0.05	CGI-Shore	3UTR	C20orf27	0.872697	0.0208124	0.473074	0.146618
cg25184787	chr20	3898644	3898644	0.022	Non-CGI	Promoter	MIR103B2	0.827621	-0.00221867	0.791269	0.0948014
cg09760574	chr20	34605662	34605662	0.02	Non-CGI	Intron	LINC00657	0.0951674	0.0134622	0.11058	0.0745674
cg23410129	chr20	36012008	36012008	0.096	CGI-Shore	Intron	SRC	0.856529	0.0314123	0.50883	0.151442
cg02811362	chr20	49618509	49618509	0.031	CGI-Shelf	Intergenic	KCNG1	0.86304	0.0232864	0.348878	0.0877594
cg26681770	chr20	56247302	56247302	0.066	CGI	Intron	PMEPA1	0.942867	0.00273554	0.695459	0.102455
cg13879523	chr21	44088948	44088948	0.071	CGI	Intron	PDE9A	0.895647	-0.0125449	0.563417	0.0543166
cg23732182	chr21	44898090	44898090	0.061	CGI-Shore	FirstExon	LINC00313	0.629719	0.0295908	0.346298	0.0822215
cg06486129	chr21	45573410	45573410	0.055	CGI-Shore	Intergenic	C21orf33	0.658629	0.0149514	0.39198	0.0869002
cg22117968	chr21	46768124	46768124	0.07	CGI-Shore	Intergenic	COL18A1	0.863221	0.0418777	0.565783	0.164659
cg06661612	chr21	46847581	46847581	0.08	CGI	Intron	COL18A1-AS1	0.906632	0.0322	0.745995	0.0968765
cg25439798	chr21	47456315	47456315	0.095	CGI	Intergenic	COL6A1	0.171708	-0.0207986	0.199677	0.0944297
cg25575883	chr22	18043394	18043394	0.036	CGI-Shelf	5UTR	SLC25A18	0.869658	0.0340959	0.561912	0.0915051
cg09365259	chr22	18594196	18594196	0.113	CGI	Intron	TUBA8	0.625721	0.0329353	0.368015	0.0875474
cg09598276	chr22	24979588	24979588	0.035	Non-CGI	Promoter	GGT1	0.372383	-0.0394329	0.180635	0.0146873
cg02357416	chr22	29668384	29668384	0.014	CGI-Shelf	Exon	EWSR1	0.850629	-0.019152	0.759331	0.0646948
cg03167954	chr22	29707782	29707782	0.093	CGI	3UTR	RASL10A	0.635435	0.0124212	0.32783	0.104524
cg05233946	chr22	32078088	32078088	0.034	Non-CGI	3UTR	PISD	0.0416248	0.0259285	0.0551196	0.0973256
cg07176064	chr22	35690783	35690783	0.008	Non-CGI	3UTR	TOM1	0.899981	0.00731897	0.840409	0.0666296
cg06267718	chr22	37771286	37771286	0.116	CGI	FirstExon	ELFN2	0.7843	-0.0136991	0.774624	0.0605817
cg13868216	chr22	38484884	38484884	0.14	CGI	Exon	SLC16A8	0.623544	0.0158041	0.194127	0.11496
cg01373444	chr22	45132782	45132782	0.085	CGI	Exon	ARHGAP8	0.802807	0.0149103	0.394779	0.136565
cg06775759	chrX	21676994	21676994	0.109	CGI	Promoter	KLHL34	0.765512	0.0163637	0.362608	0.148421
