# Supplementary material for: Age-associated hydroxymethylation in human bone-marrow mesenchymal stem cells
Source: J Transl Med. 2016 Jul 8;14:207. doi: 10.1186/s12967-016-0966-x (PMC4938941; doi:10.1186/s12967-016-0966-x)
Supplement: Supplementary file 5 — 10.1186/s12967-016-0966-x List of CpG sites hypohydroxymethylated in MSCs during aging. [file 12967_2016_966_MOESM5_ESM.xlsx]

## Sheet: TS5
Table S5: List of CpG sites hypohydroxymethylated in MSCs during aging
Target_ID	Chromosome	start	end	Dens_CpG	CpGI_Status	Genomic_Region	Nearest_Gene_GeneSymbol	young_5mC	young_5hmC	old_5mC	old_5hmC
cg15688253	chr1	1096717	1096717	0.082	CGI	Intergenic	MIR200B	0.89069	0.0106889	0.830045	-0.0418786
cg16045223	chr1	1206372	1206372	0.035	CGI-Shore	Intron	UBE2J2	0.706879	0.0567497	0.355421	-0.0346058
cg24837149	chr1	1333778	1333778	0.112	CGI	Promoter	CCNL2	0.173876	0.0693575	0.152347	0.0137453
cg11649182	chr1	1539923	1539923	0.044	CGI-Shelf	Intron	C1orf233	0.619403	0.0551282	0.652649	0.00444416
cg02411275	chr1	4831200	4831200	0.042	CGI-Shore	Intron	AJAP1	0.394282	0.0208693	0.501793	-0.0303241
cg22171607	chr1	8137564	8137564	0.029	Non-CGI	Intergenic	ERRFI1	0.230622	0.100623	0.210287	-0.00498586
cg04437482	chr1	9078354	9078354	0.053	CGI	Exon	SLC2A7	0.537971	0.0377853	0.670365	-0.00734608
cg26607031	chr1	9602701	9602701	0.042	CGI-Shelf	Intron	SLC25A33	0.390873	0.142486	0.225431	0.0154066
cg21393163	chr1	12217629	12217629	0.024	Non-CGI	Intergenic	TNFRSF1B	0.462555	0.0262992	0.456024	-0.0440173
cg02902865	chr1	12679132	12679132	0.103	CGI	Promoter	DHRS3	0.133622	0.0773945	0.0756917	0.0100763
cg13420744	chr1	12679306	12679306	0.09	CGI	Promoter	DHRS3	0.310492	0.141028	0.0923438	0.0264936
cg03420670	chr1	15943511	15943511	0.108	CGI-Shore	Promoter	DDI2	0.0800262	0.0306724	0.119622	-0.0196406
cg24280512	chr1	17199384	17199384	0.132	CGI	FirstExon	MIR3675	0.214556	0.0377772	0.137567	-0.00257275
cg19136075	chr1	19968885	19968885	0.03	CGI-Shore	Promoter	NBL1	0.899613	-0.0162064	0.809118	-0.0723651
cg13422830	chr1	19985666	19985666	0.047	Non-CGI	Intergenic	HTR6	0.771367	-4.81927e-05	0.690458	-0.0457944
cg04221877	chr1	25257515	25257515	0.2	CGI	Promoter	RUNX3	0.818472	0.0345126	0.691742	-0.0389519
cg26864395	chr1	25259106	25259106	0.111	CGI	Intron	RUNX3	0.827247	0.000861518	0.654162	-0.0571383
cg21452808	chr1	25900135	25900135	0.042	Non-CGI	Intergenic	LDLRAP1	0.405668	0.0241721	0.545931	-0.0277386
cg26028440	chr1	27982716	27982716	0.022	CGI-Shelf	Intergenic	IFI6	0.157903	0.0748582	0.0702728	0.0115224
cg26796036	chr1	30373231	30373231	0.035	CGI-Shore	Intergenic	PTPRU	0.529369	0.0319294	0.760694	-0.0177858
cg00599702	chr1	30584352	30584352	0.037	Non-CGI	Intergenic	MATN1-AS1	0.232964	0.0601898	0.225773	0.0133432
cg24836946	chr1	31625532	31625532	0.026	CGI-Shore	Intergenic	PUM1	0.216516	0.091668	0.0919607	0.00934874
cg24401262	chr1	31956405	31956405	0.024	Non-CGI	Intergenic	LINC01225	0.131246	0.0347723	0.143091	-0.0132267
cg03734229	chr1	41236997	41236997	0.027	Non-CGI	3UTR	KCNQ4	0.378338	0.0615301	0.755295	-0.00963158
cg20697417	chr1	41786797	41786797	0.032	Non-CGI	Intergenic	SCMH1	0.519642	0.0513093	0.714948	-0.0111369
cg15644324	chr1	42384647	42384647	0.081	CGI-Shore	Promoter	HIVEP3	0.299965	0.0338149	0.294267	-0.0570733
cg01934756	chr1	43352743	43352743	0.082	CGI	Exon	ZNF691	0.616325	0.00778419	0.617473	-0.0516671
cg14711108	chr1	44813163	44813163	0.017	Non-CGI	Intron	ERI3	0.297216	0.0265266	0.175326	-0.0507438
cg05597624	chr1	44874524	44874524	0.082	CGI	Intron	RNF220	0.209203	0.0787382	0.264708	0.0215649
cg24485354	chr1	46797622	46797622	0.062	CGI-Shore	Intergenic	NSUN4	0.478869	-0.0542138	0.554057	-0.115657
cg14212966	chr1	53558392	53558392	0.067	CGI	Promoter	PODN	0.762972	0.0683272	0.809453	0.00918748
cg25369553	chr1	61522373	61522373	0.061	CGI-Shore	Intergenic	NFIA	0.758301	-0.0227299	0.485444	-0.155333
cg22945413	chr1	65399413	65399413	0.025	Non-CGI	Intron	JAK1	0.222179	0.0632278	0.0964281	-0.00982705
cg25974355	chr1	82265652	82265652	0.079	CGI-Shore	Promoter	ADGRL2	0.178521	0.0285407	0.200294	-0.018065
cg19729188	chr1	85725931	85725931	0.071	CGI-Shore	Promoter	C1orf52	0.621386	0.111389	0.350654	-0.039847
cg08654262	chr1	85796055	85796055	0.012	Non-CGI	Intron	BCL10	0.114666	0.0571564	0.131259	0.00140377
cg01550348	chr1	85809159	85809159	0.008	Non-CGI	Intron	BCL10	0.339748	0.17191	0.257301	0.0569565
cg11420771	chr1	85913350	85913350	0.01	Non-CGI	Intron	DDAH1	0.32798	0.0988986	0.240469	0.00558129
cg19800670	chr1	86081701	86081701	0.067	CGI-Shore	Intergenic	CYR61	0.949307	-0.0407303	0.896465	-0.0929135
cg08893087	chr1	93416982	93416982	0.014	Non-CGI	Intron	FAM69A	0.257795	0.208053	0.159156	0.0327564
cg00519063	chr1	94373434	94373434	0.023	CGI-Shore	Intron	GCLM	0.318312	0.0917268	0.231186	-0.025193
cg15395971	chr1	95010070	95010070	0.013	CGI-Shelf	Intergenic	F3	0.293983	0.0684192	0.102801	-0.0170515
cg00505133	chr1	95320459	95320459	0.027	Non-CGI	Intron	SLC44A3	0.091572	0.0384244	0.0630798	-0.000780932
cg11952714	chr1	99126623	99126623	0.089	CGI-Shore	Promoter	SNX7	0.138721	0.0551581	0.1273	-0.0216998
cg09338170	chr1	100436032	100436032	0.098	CGI	Promoter	SLC35A3	0.0717444	0.0281945	0.107364	-0.0191842
cg21861305	chr1	117295987	117295987	0.014	Non-CGI	Promoter	CD2	0.73514	0.0273188	0.62256	-0.0637614
cg24884142	chr1	119532056	119532056	0.088	CGI	5UTR	TBX15	0.347704	0.0646342	0.15445	-0.0408299
cg05940231	chr1	119532189	119532189	0.084	CGI	Promoter	TBX15	0.355824	0.0801557	0.211277	-0.0386111
cg11407373	chr1	147741039	147741039	0.014	CGI-Shelf	Intron	MIR5087	0.611415	0.00916667	0.7641	-0.0409374
cg10961700	chr1	150898620	150898620	0.092	CGI-Shore	Promoter	SETDB1	0.106788	0.0445508	0.151029	-0.0245362
cg16354520	chr1	152671707	152671707	0.02	Non-CGI	3UTR	LCE2A	0.315284	0.0227961	0.590693	-0.0492204
ch.1.2988325R	chr1	154222154	154222154	0.026	Non-CGI	Intron	HAX1	0.164261	0.0381928	0.200129	-0.0148462
cg25217710	chr1	156609523	156609523	0.025	CGI-Shelf	Intergenic	BCAN	0.414304	-0.0266757	0.739248	-0.0710907
cg23731781	chr1	156877970	156877970	0.092	CGI	5UTR	LRRC71	0.888449	0.0213041	0.866265	-0.0433109
cg13892570	chr1	159893182	159893182	0.034	CGI-Shore	Intron	TAGLN2	0.468757	0.133023	0.126328	0.0668442
cg19924619	chr1	165323692	165323692	0.102	CGI	Intron	LMX1A	0.321032	0.0577467	0.727546	0.00178158
cg01793445	chr1	167632415	167632415	0.02	Non-CGI	Intron	RCSD1	0.219714	0.126509	0.100389	0.0557824
cg21940308	chr1	167766195	167766195	0.022	Non-CGI	Intergenic	MPZL1	0.425604	0.119342	0.199809	0.0521058
cg02625942	chr1	169454612	169454612	0.109	CGI	Intron	SLC19A2	0.0813109	0.00194019	0.110492	-0.0484677
cg22693806	chr1	170631847	170631847	0.045	CGI-Shore	Promoter	PRRX1	0.166976	0.0502904	0.181523	-0.0178485
cg07044282	chr1	178840137	178840137	0.007	Non-CGI	Promoter	ANGPTL1	0.409238	0.0672106	0.317057	0.0011998
cg26784929	chr1	178908942	178908942	0.032	Non-CGI	Intergenic	ANGPTL1	0.266418	0.0536396	0.198661	-0.026168
cg22809683	chr1	182998916	182998916	0.017	Non-CGI	Intron	LAMC1	0.237714	0.0361833	0.177582	-0.0714091
cg24250492	chr1	184268405	184268405	0.012	Non-CGI	Intergenic	C1orf21	0.362079	0.142958	0.217417	0.00966054
cg06194982	chr1	185703877	185703877	0.063	CGI-Shore	5UTR	HMCN1	0.169597	0.0681854	0.152116	-0.00297498
cg01395499	chr1	204982603	204982603	0.025	Non-CGI	Intron	CNTN2	0.924747	0.000713764	0.854458	-0.0467018
cg11739399	chr1	206669785	206669785	0.011	Non-CGI	3UTR	RASSF5	0.842348	0.0242075	0.680897	-0.0531115
cg24687358	chr1	211756426	211756426	0.019	CGI-Shelf	Intergenic	SLC30A1	0.479423	0.0700923	0.354767	0.00233454
cg07356549	chr1	212091686	212091686	0.015	Non-CGI	Intergenic	LPGAT1	0.27541	0.0698254	0.236288	-0.0614783
cg19903196	chr1	212429231	212429231	0.019	Non-CGI	Intergenic	PPP2R5A	0.279297	0.0115234	0.666765	-0.0524056
cg20692998	chr1	214159203	214159203	0.092	CGI	Intergenic	PROX1	0.280722	0.04666	0.317479	-0.0395098
cg10484211	chr1	218547935	218547935	0.01	Non-CGI	Intron	TGFB2-AS1	0.370253	0.0574208	0.211181	-0.0332473
cg10804254	chr1	218633247	218633247	0.023	Non-CGI	Intergenic	TGFB2-AS1	0.333599	0.0989733	0.17362	0.0366418
cg00784308	chr1	220263509	220263509	0.058	CGI-Shore	Promoter	BPNT1	0.12007	0.0460346	0.154138	-0.0234303
cg21167643	chr1	223937196	223937196	0.092	CGI-Shore	Intron	CAPN2	0.473681	0.102042	0.555762	0.0311759
cg01784507	chr1	227016024	227016024	0.056	CGI	Intergenic	PSEN2	0.13556	0.0639888	0.115953	0.00789105
cg05640322	chr1	228285781	228285781	0.074	CGI	3UTR	MIR3620	0.34627	0.150499	0.553002	0.0423533
cg27629454	chr1	228742687	228742687	0.094	CGI-Shore	Intergenic	DUSP5P1	0.753801	-0.0141996	0.758284	-0.039174
cg04128065	chr1	229733305	229733305	0.015	CGI-Shelf	Intron	TAF5L	0.17063	0.12789	0.114782	0.0516437
cg00566187	chr1	230250356	230250356	0.046	CGI	Intron	GALNT2	0.71795	0.0731219	0.83232	-0.00335123
cg13169968	chr1	230563798	230563798	0.017	CGI-Shore	Intergenic	PGBD5	0.23201	0.175994	0.272021	0.0808698
cg13058623	chr1	233040477	233040477	0.01	Non-CGI	Intergenic	NTPCR	0.174047	0.12574	0.10126	0.0406338
cg16276225	chr1	247097993	247097993	0.01	CGI-Shelf	Intergenic	AHCTF1	0.759176	0.0360743	0.736431	-0.00973699
cg27291468	chr2	9878816	9878816	0.043	Non-CGI	Intergenic	TAF1B	0.776746	0.0289456	0.513952	-0.0967652
cg20460514	chr2	11917490	11917490	0.044	CGI	Intron	MIR4262	0.44531	0.071325	0.802852	-0.0166426
cg19911430	chr2	16430654	16430654	0.031	Non-CGI	Intergenic	MYCNOS	0.43938	0.0696357	0.314067	-0.0332033
cg02578836	chr2	21324432	21324432	0.047	CGI	Intergenic	APOB	0.668326	0.0323465	0.741352	-0.00571361
cg25800638	chr2	24527092	24527092	0.012	Non-CGI	Intron	ITSN2	0.0981755	0.0820565	0.120652	0.0237129
cg09110945	chr2	26523540	26523540	0.039	CGI	Intergenic	EPT1	0.669389	0.0514687	0.525772	-0.0251749
cg26649643	chr2	27498234	27498234	0.058	CGI	Promoter	SLC30A3	0.907938	0.00998455	0.858805	-0.0339261
cg20022122	chr2	27720122	27720122	0.017	CGI-Shore	Promoter	GCKR	0.619691	0.0595277	0.768128	0.00364056
cg26607429	chr2	40102810	40102810	0.015	Non-CGI	Intergenic	SLC8A1-AS1	0.341326	0.0309218	0.29556	-0.0747513
cg22672187	chr2	43964751	43964751	0.019	Non-CGI	Intron	DYNC2LI1	0.148623	0.064979	0.123538	-0.0136538
cg19311375	chr2	46542361	46542361	0.026	Non-CGI	Intron	EPAS1	0.130382	0.0240588	0.111638	-0.0223921
cg22587600	chr2	46883368	46883368	0.017	Non-CGI	Intergenic	CRIPT	0.191925	0.0597912	0.0919294	-0.0108706
cg08211895	chr2	48828358	48828358	0.017	Non-CGI	Intron	GTF2A1L	0.243679	-0.0247483	0.339525	-0.0755723
cg15706621	chr2	54861447	54861447	0.018	CGI-Shelf	Intron	EML6	0.562201	0.0290118	0.505032	-0.0650758
cg14919082	chr2	54901055	54901055	0.055	CGI	Intergenic	EML6	0.272984	0.120892	0.169129	0.0517728
cg27457290	chr2	64246845	64246845	0.115	CGI	Promoter	VPS54	0.513684	0.116313	0.612643	-0.0330728
cg26099045	chr2	64291800	64291800	0.024	Non-CGI	Intergenic	VPS54	0.295008	0.0521065	0.20261	-0.0136566
cg00831048	chr2	68694709	68694709	0.113	CGI	Promoter	APLF	0.0763708	0.0805997	0.107569	0.039822
cg05414442	chr2	72358024	72358024	0.051	CGI-Shore	3UTR	CYP26B1	0.293731	0.0458089	0.646498	-0.0372622
cg24399924	chr2	85980533	85980533	0.131	CGI	Promoter	ATOH8	0.516888	0.0249752	0.171085	-0.0342685
cg12691004	chr2	88352949	88352949	0.013	CGI-Shore	Intron	KRCC1	0.209016	0.0872895	0.171107	0.00424962
cg01763690	chr2	95666377	95666377	0.014	CGI-Shore	Intergenic	MAL	0.267749	0.0145335	0.340391	-0.032728
cg15721102	chr2	97651503	97651503	0.085	CGI-Shore	Intron	FAM178B	0.273518	0.00527404	0.234907	-0.0687172
cg16349827	chr2	98852938	98852938	0.035	Non-CGI	Promoter	CNGA3	0.182603	0.0392343	0.484592	-0.034855
cg14372394	chr2	101033546	101033546	0.114	CGI-Shore	Intron	CHST10	0.0523588	0.0215561	0.0905777	-0.0277843
cg01611777	chr2	102359027	102359027	0.017	Non-CGI	Intron	MAP4K4	0.202494	-0.0895823	0.428477	-0.187883
cg27391093	chr2	105372650	105372650	0.041	Non-CGI	Promoter	LINC01114	0.6984	0.0223037	0.579519	-0.00381607
cg22365240	chr2	105374995	105374995	0.023	Non-CGI	Promoter	LINC01114	0.238472	0.127527	0.131453	0.0590322
cg02563156	chr2	105977603	105977603	0.037	Non-CGI	3UTR	C2orf49	0.83157	0.0268457	0.744841	-0.0229276
cg03854667	chr2	110370440	110370440	0.083	CGI-Shore	Promoter	2015-09-10	0.240438	0.00537968	0.332335	-0.143002
cg23337647	chr2	114359736	114359736	0.068	CGI-Shore	Promoter	DDX11L2	0.450897	0.0131247	0.464934	-0.0830737
cg11149930	chr2	119593625	119593625	0.12	CGI	Intergenic	EN1	0.129013	0.0411511	0.110822	-0.0103277
cg02280281	chr2	119593949	119593949	0.109	CGI-Shore	Intergenic	EN1	0.21289	0.0686283	0.178252	-0.0187963
cg22055790	chr2	122287661	122287661	0.08	CGI	Promoter	RNU4ATAC	0.0752298	0.0524928	0.101598	0.00314818
cg11902543	chr2	127901882	127901882	0.017	Non-CGI	Intergenic	BIN1	0.228002	0.212246	0.108668	0.111271
cg15100535	chr2	134866137	134866137	0.044	CGI	Intergenic	MIR3679	0.488593	0.010793	0.591875	-0.0414471
cg00714078	chr2	135809744	135809744	0.083	CGI-Shore	Promoter	RAB3GAP1	0.144377	0.0426782	0.160367	-0.0100628
cg06228407	chr2	146571856	146571856	0.011	Non-CGI	Intergenic	PABPC1P2	0.930033	-0.0234616	0.813014	-0.105577
cg22664064	chr2	152146702	152146702	0.067	CGI-Shore	Promoter	NMI	0.0908173	0.0550322	0.118334	0.00690206
cg20361475	chr2	163009986	163009986	0.014	Non-CGI	Promoter	GCG	0.112993	0.0561182	0.160963	-0.0201796
cg05389024	chr2	170366131	170366131	0.024	CGI-Shelf	Promoter	KLHL41	0.217187	0.0954305	0.196288	-0.00804481
cg20935165	chr2	172972840	172972840	0.079	CGI	Intergenic	DLX2	0.173478	0.0675341	0.0681062	0.0294623
cg23726404	chr2	173349918	173349918	0.022	Non-CGI	Exon	ITGA6	0.867417	0.00206391	0.795058	-0.0493216
cg11119767	chr2	174024669	174024669	0.014	Non-CGI	Intron	ZAK	0.128575	-0.0153757	0.179455	-0.0808684
cg07416187	chr2	193373742	193373742	0.058	CGI	Intergenic	PCGEM1	0.634095	0.063061	0.716177	0.0222545
cg20662420	chr2	197667550	197667550	0.034	CGI-Shelf	Intergenic	GTF3C3	0.69491	0.0283932	0.654587	-0.0405253
cg12005412	chr2	204674074	204674074	0.012	Non-CGI	Intergenic	CTLA4	0.325286	0.0870693	0.205253	-0.00751842
cg07781096	chr2	211633248	211633248	0.018	Non-CGI	Intergenic	CPS1-IT1	0.234084	0.0309572	0.539461	-0.0636409
cg06346929	chr2	222845639	222845639	0.011	CGI-Shelf	Intergenic	CCDC140	0.774491	0.0278943	0.765657	-0.0158668
cg03850811	chr2	224600855	224600855	0.015	Non-CGI	Intergenic	AP1S3	0.218204	-0.00115826	0.196636	-0.0760326
cg11378575	chr2	232265004	232265004	0.053	CGI-Shore	3UTR	B3GNT7	0.850979	0.0174087	0.649123	-0.0492659
cg02244583	chr2	236773260	236773260	0.065	CGI	Intron	GBX2	0.610213	-0.0237568	0.852746	-0.0408859
cg08612138	chr2	240016411	240016411	0.072	CGI	3UTR	MIR4441	0.609756	0.0832978	0.765063	0.00971404
cg16348668	chr2	240196171	240196171	0.063	CGI-Shore	Intron	MIR4269	0.41076	0.111401	0.256516	-0.0334388
cg11036279	chr2	242785270	242785270	0.099	CGI	Intergenic	PDCD1	0.432155	0.0862211	0.521841	-0.000838831
cg20805133	chr2	242802192	242802192	0.047	CGI-Shore	Promoter	PDCD1	0.258303	0.0793754	0.102096	-0.00226351
cg07203767	chr2	242973721	242973721	0.049	CGI	Intergenic	LOC728323	0.622314	0.0229152	0.804046	-0.0351647
cg14029912	chr3	5027616	5027616	0.031	CGI-Shore	Intergenic	BHLHE40-AS1	0.349788	0.112156	0.0640201	0.0592453
cg18471664	chr3	5028143	5028143	0.065	CGI-Shore	Intergenic	BHLHE40-AS1	0.301828	0.158233	0.148078	0.101952
cg02073081	chr3	11732893	11732893	0.011	Non-CGI	Intron	VGLL4	0.111934	0.0332905	0.14147	-0.0173069
cg15275625	chr3	13343118	13343118	0.031	Non-CGI	Intergenic	NUP210	0.287313	0.102544	0.164884	0.00230655
cg23458145	chr3	15850965	15850965	0.006	Non-CGI	Intron	ANKRD28	0.792832	0.0192832	0.670069	-0.0642129
cg27584135	chr3	15975501	15975501	0.013	Non-CGI	Intron	GALNT15	0.462501	0.0438338	0.362273	-0.0768327
cg17279458	chr3	44753948	44753948	0.051	CGI-Shore	Promoter	ZNF502	0.211856	0.0692508	0.273227	-0.0138033
cg02352281	chr3	46139305	46139305	0.024	Non-CGI	Intergenic	CCR3	0.626763	0.027694	0.224348	-0.0415354
cg00613786	chr3	46790182	46790182	0.014	CGI-Shore	Intron	PRSS46	0.586318	0.0138876	0.650544	-0.0274181
cg19944217	chr3	48727026	48727026	0.029	CGI-Shelf	Exon	NCKIPSD	0.85259	-0.0074365	0.707964	-0.0602666
cg21578929	chr3	49219318	49219318	0.051	CGI	Intron	C3orf84	0.677735	0.0345103	0.780533	-0.011082
cg13282908	chr3	49700605	49700605	0.063	CGI	Exon	APEH	0.63493	0.0170413	0.807033	-0.0307158
cg13710297	chr3	55752980	55752980	0.01	Non-CGI	Intron	ERC2-IT1	0.29729	0.0453864	0.224968	-0.0191855
cg04389058	chr3	57041402	57041402	0.036	Non-CGI	Intron	SPATA12	0.24477	0.105879	0.114836	0.00747966
cg15596493	chr3	59526404	59526404	0.02	Non-CGI	Intergenic	C3orf67	0.633721	0.123547	0.772619	0.0429439
cg11934688	chr3	61623299	61623299	0.018	Non-CGI	Intron	PTPRG	0.816421	-0.018606	0.62522	-0.239586
cg04811592	chr3	69834386	69834386	0.012	Non-CGI	Intron	MITF	0.247408	0.0998967	0.105603	-0.0130127
cg06042826	chr3	70048672	70048672	0.05	CGI-Shore	Promoter	MITF	0.842356	0.0284614	0.649973	-0.0427845
cg14564722	chr3	71251601	71251601	0.013	Non-CGI	Intron	MIR1284	0.478494	-0.0195678	0.308085	-0.126437
cg09611620	chr3	71545533	71545533	0.022	Non-CGI	Intron	MIR1284	0.185711	0.0564199	0.117181	-0.00357293
cg05285768	chr3	90383506	90383506	0.048	CGI	Intergenic	EPHA3	0.735701	0.0594322	0.77117	0.0188969
cg01023769	chr3	93698533	93698533	0.092	CGI-Shore	Promoter	ARL13B	0.199822	0.0630456	0.214998	-0.0123721
cg13155421	chr3	105717036	105717036	0.007	Non-CGI	Intergenic	CBLB	0.352561	0.104024	0.209644	-0.0142473
cg13023621	chr3	106927529	106927529	0.01	Non-CGI	Intron	LINC00882	0.258164	0.0485669	0.252997	-0.0175122
cg20672711	chr3	110965888	110965888	0.011	Non-CGI	Intergenic	PVRL3	0.549131	0.191736	0.727457	0.0698012
cg15111495	chr3	112951743	112951743	0.019	Non-CGI	Intron	BOC	0.918817	-0.0307441	0.791464	-0.118302
cg06204062	chr3	116164512	116164512	0.043	CGI-Shore	Promoter	LSAMP	0.0986162	0.0494591	0.11165	0.003639
ch.3.2293220R	chr3	117113872	117113872	0.007	Non-CGI	Intergenic	TUSC7	0.140183	0.0613241	0.23276	-0.064916
cg02726018	chr3	122712717	122712717	0.032	Non-CGI	Promoter	SEMA5B	0.460144	0.0294673	0.311476	-0.0240911
cg16143049	chr3	124768294	124768294	0.018	Non-CGI	Intron	HEG1	0.798884	0.0447876	0.668219	-0.0356654
cg25498969	chr3	136062740	136062740	0.023	Non-CGI	Exon	PCCB	0.424881	0.11018	0.19842	-0.000490844
cg00382999	chr3	136649333	136649333	0.008	Non-CGI	5UTR	IL20RB	0.326065	0.12602	0.29284	0.0402043
cg21147167	chr3	146491153	146491153	0.047	CGI-Shore	Intergenic	PLSCR5	0.584213	0.0490857	0.645566	0.00242393
cg27189986	chr3	156052823	156052823	0.011	Non-CGI	Intron	KCNAB1-AS2	0.188313	0.0582678	0.56402	-0.0355333
cg05554457	chr3	169581340	169581340	0.021	Non-CGI	Intron	LRRC31	0.0972155	0.0554555	0.123769	0.00964965
cg12972064	chr3	171887393	171887393	0.032	Non-CGI	Intron	FNDC3B	0.252171	0.177888	0.188787	0.0438992
cg07745671	chr3	177272848	177272848	0.006	Non-CGI	Intron	LINC00578	0.264039	0.061493	0.238382	-0.0488492
cg25587431	chr3	177542099	177542099	0.023	Non-CGI	Intron	LINC00578	0.468527	0.145209	0.173244	0.0337044
cg11238669	chr3	180410960	180410960	0.017	Non-CGI	Intron	CCDC39	0.187733	0.106328	0.262104	0.0134911
cg21469820	chr3	180793438	180793438	0.006	Non-CGI	Intron	SOX2-OT	0.604748	0.0793778	0.694634	0.0307506
cg05513806	chr3	181438216	181438216	0.072	CGI	Intron	SOX2	0.230393	0.0702934	0.140551	-0.00450857
cg15055817	chr3	186079142	186079142	0.109	CGI	Intron	DGKG	0.107134	0.0186749	0.128092	-0.0288627
cg02524983	chr3	188012918	188012918	0.023	Non-CGI	Intron	FLJ42393	0.275693	0.154994	0.165405	0.0152877
cg24031764	chr3	188696743	188696743	0.021	Non-CGI	Intron	TPRG1	0.183675	0.106002	0.138309	0.0218041
cg21209629	chr3	189314788	189314788	0.059	CGI	Intergenic	TP63	0.55536	0.0525034	0.636731	0.0110202
cg20534585	chr3	196373598	196373598	0.048	CGI-Shore	Intron	NRROS	0.791934	0.0417482	0.827414	-0.00505418
cg25218793	chr4	3387341	3387341	0.061	CGI-Shore	Promoter	HGFAC	0.576833	0.0617401	0.832374	0.00147585
cg23927469	chr4	6909853	6909853	0.059	CGI-Shore	Promoter	TBC1D14	0.386567	0.0193831	0.342031	-0.0524806
cg02551323	chr4	7104897	7104897	0.077	CGI	Intron	FLJ36777	0.20859	0.025005	0.0927322	-0.0187982
cg26600181	chr4	7105115	7105115	0.071	CGI	Promoter	FLJ36777	0.168905	0.0411198	0.0898351	-0.00159876
cg26231397	chr4	8492100	8492100	0.048	CGI-Shore	Intron	ACOX3	0.534733	-0.030668	0.657596	-0.0939923
cg15400629	chr4	13548243	13548243	0.08	CGI	3UTR	LINC01096	0.605492	0.0328294	0.740988	0.00306998
cg00167670	chr4	13922944	13922944	0.012	Non-CGI	Intron	LINC01085	0.416669	0.0558142	0.249123	-0.0450729
cg12793733	chr4	47488620	47488620	0.04	CGI-Shore	Intron	ATP10D	0.403553	0.0847504	0.241719	-0.00473237
cg19684083	chr4	54424596	54424596	0.024	Non-CGI	Promoter	LNX1-AS2	0.917685	-0.0127382	0.837883	-0.0695671
cg08038052	chr4	55098359	55098359	0.138	CGI	Intron	GSX2	0.0964784	0.00201685	0.0941571	-0.0445534
cg13798300	chr4	82136839	82136839	0.102	CGI	Promoter	PRKG2	0.0729453	-0.0112655	0.13987	-0.0611708
cg22122321	chr4	85407081	85407081	0.014	CGI-Shore	Intergenic	NKX6-1	0.49754	0.060868	0.613314	0.0054269
cg02979487	chr4	88014081	88014081	0.01	Non-CGI	Intron	KLHL8	0.221354	0.0739003	0.165597	0.00213966
cg06972978	chr4	88316423	88316423	0.062	CGI	Intergenic	HSD17B11	0.516359	0.0585753	0.645608	0.00557323
cg14334389	chr4	88451346	88451346	0.015	Non-CGI	Promoter	SPARCL1	0.694174	0.00513984	0.681658	-0.0420728
cg05626226	chr4	106515450	106515450	0.012	Non-CGI	Intron	ARHGEF38-IT1	0.823584	0.0105271	0.623049	-0.0331389
cg24430580	chr4	111544235	111544235	0.127	CGI	5UTR	PITX2	0.086064	0.0176916	0.233346	-0.0777175
cg13458645	chr4	111544271	111544271	0.125	CGI	Promoter	PITX2	0.0644461	0.00868527	0.0726218	-0.0401804
cg16747109	chr4	111544463	111544463	0.11	CGI	Promoter	PITX2	0.124947	-0.00948988	0.21798	-0.0831843
cg19370653	chr4	111550040	111550040	0.075	CGI	Intron	PITX2	0.876495	0.0134186	0.260476	-0.0549811
cg21299542	chr4	111550407	111550407	0.085	CGI	Intron	PITX2	0.823275	0.0398674	0.268094	-0.0865816
cg03184290	chr4	111550666	111550666	0.085	CGI	Intron	PITX2	0.930751	-0.00455815	0.268574	-0.103953
cg26831119	chr4	111550830	111550830	0.087	CGI	Intron	PITX2	0.922233	0.0135275	0.259347	-0.0495554
cg02725370	chr4	111551829	111551829	0.072	CGI-Shore	Intron	PITX2	0.668482	0.0582771	0.302268	-0.153648
cg16041686	chr4	111560462	111560462	0.056	CGI	Intron	PITX2	0.743631	0.0205616	0.24633	-0.0244122
cg03133735	chr4	111562270	111562270	0.051	CGI-Shore	Intron	PITX2	0.893633	-0.0317998	0.561851	-0.125538
cg20102639	chr4	123610150	123610150	0.02	Non-CGI	Exon	CETN4P	0.150118	0.0799731	0.131989	-0.00338609
cg24312680	chr4	128704518	128704518	0.087	CGI	Promoter	HSPA4L	0.264349	0.0144007	0.275212	-0.100936
cg03327307	chr4	140586881	140586881	0.047	CGI-Shore	Promoter	MGST2	0.145356	0.0742676	0.0815083	0.0239948
cg25613641	chr4	140587143	140587143	0.048	CGI	5UTR	MGST2	0.12395	0.0378534	0.0983813	-0.0118561
cg22511684	chr4	145568306	145568306	0.071	CGI	Promoter	HHIP-AS1	0.184954	-0.0723559	0.279209	-0.170239
cg26642420	chr4	146601345	146601345	0.01	Non-CGI	Promoter	C4orf51	0.251216	0.126914	0.182676	-0.0205094
cg20881942	chr4	154710826	154710826	0.124	CGI	Promoter	SFRP2	0.422618	-0.00294682	0.324699	-0.0932291
cg10194319	chr4	163530781	163530781	0.011	Non-CGI	Intergenic	FSTL5	0.364619	0.083981	0.512973	0.0258804
cg05501617	chr4	185339075	185339075	0.025	Non-CGI	Intron	IRF2	0.314009	0.0712961	0.137417	-0.00931409
cg07196637	chr4	187185716	187185716	0.035	Non-CGI	Promoter	F11	0.455082	0.064435	0.610659	0.0212789
cg13691209	chr5	79514	79514	0.034	CGI-Shelf	Intergenic	PLEKHG4B	0.298187	0.073465	0.351322	0.0189902
cg05406678	chr5	217550	217550	0.097	CGI-Shore	Promoter	CCDC127	0.245202	0.0716161	0.240982	-0.0093731
cg01808736	chr5	219908	219908	0.057	CGI-Shore	Promoter	SDHA	0.366356	0.0641596	0.256482	-0.0182991
cg11357138	chr5	1796862	1796862	0.054	CGI-Shore	Intergenic	MRPL36	0.709259	0.0156913	0.630992	-0.0419524
cg04273573	chr5	2197265	2197265	0.043	CGI-Shore	Intergenic	IRX4	0.583803	0.0525856	0.729472	0.0126525
cg08239858	chr5	2739131	2739131	0.132	CGI	Intergenic	IRX2	0.327949	0.0742626	0.18787	0.00597716
cg17210933	chr5	3428696	3428696	0.045	CGI	Intron	LINC01019	0.190387	0.0482226	0.13233	-0.0219376
cg09134819	chr5	5497464	5497464	0.036	CGI-Shore	Intergenic	ICE1	0.174039	0.0476587	0.202893	-0.0267237
cg26802495	chr5	14011620	14011620	0.086	CGI	Intergenic	DNAH5	0.117493	0.0297645	0.143465	-0.0162227
cg16608672	chr5	30346809	30346809	0.071	CGI	Intergenic	CDH6	0.704786	0.0315561	0.778151	-0.00858794
cg17423032	chr5	31755265	31755265	0.038	Non-CGI	Intron	PDZD2	0.142375	0.0265858	0.69186	-0.0308295
ch.5.36486227R	chr5	36450470	36450470	0.014	Non-CGI	Intergenic	RANBP3L	0.123702	0.0190853	0.156025	-0.0347884
cg13700051	chr5	40756512	40756512	0.106	CGI-Shore	Promoter	TTC33	0.803379	0.0119362	0.797229	-0.0508642
cg12196692	chr5	41071405	41071405	0.008	Non-CGI	5UTR	MROH2B	0.725064	0.0328269	0.762518	-0.0327229
cg17985972	chr5	41334593	41334593	0.01	Non-CGI	Intron	C6	0.285742	0.121194	0.166837	0.0259677
cg12351310	chr5	52937992	52937992	0.007	Non-CGI	Intron	NDUFS4	0.380331	0.194894	0.247991	0.0585321
cg21105750	chr5	59837012	59837012	0.008	Non-CGI	Intron	PDE4D	0.293053	0.0819197	0.222351	-0.00310901
cg22810049	chr5	67953707	67953707	0.007	Non-CGI	Intergenic	SLC30A5	0.839928	-0.0215068	0.7333	-0.0672805
cg10864794	chr5	78203170	78203170	0.024	Non-CGI	Intron	ARSB	0.195007	0.0793878	0.113839	0.0176874
cg11154727	chr5	85189638	85189638	0.004	Non-CGI	Intergenic	NBPF22P	0.719138	0.0317981	0.714232	-0.0269381
cg09026415	chr5	87564941	87564941	0.077	CGI	Promoter	TMEM161B-AS1	0.101383	0.0233943	0.141302	-0.0261891
cg07690455	chr5	95997198	95997198	0.077	CGI-Shore	Promoter	CAST	0.212512	0.106806	0.154929	-0.00708588
cg10202975	chr5	96070916	96070916	0.009	Non-CGI	Intron	CAST	0.514352	0.108154	0.309797	0.00778748
cg18880897	chr5	96211810	96211810	0.019	Non-CGI	5UTR	ERAP2	0.453494	0.0484714	0.248971	-0.0732523
cg09651708	chr5	97676915	97676915	0.007	Non-CGI	Intergenic	RGMB	0.127941	0.09745	0.120383	0.0108292
cg02750941	chr5	104090236	104090236	0.01	Non-CGI	Intergenic	RAB9BP1	0.359898	0.10774	0.563195	0.0153834
cg19115695	chr5	112041847	112041847	0.012	CGI-Shore	Promoter	APC	0.829815	0.0153205	0.784431	-0.0390618
cg20948757	chr5	114632659	114632659	0.102	CGI-Shore	Promoter	CCDC112	0.121097	-0.00724324	0.200695	-0.0529973
cg21170583	chr5	125374670	125374670	0.008	Non-CGI	Intergenic	GRAMD3	0.74987	0.0316957	0.786637	-0.0716501
cg02381468	chr5	132159726	132159726	0.057	CGI-Shore	Exon	SHROOM1	0.78253	0.0217577	0.733995	-0.0278589
cg15897840	chr5	135157736	135157736	0.015	Non-CGI	Intergenic	SLC25A48	0.634021	0.000154157	0.695981	-0.0602918
cg05480370	chr5	136522913	136522913	0.014	Non-CGI	Intron	SPOCK1	0.292456	0.0888007	0.0938784	0.0283341
cg08603768	chr5	137420044	137420044	0.022	Non-CGI	Intron	WNT8A	0.608201	-0.00490887	0.605364	-0.0685906
cg21874213	chr5	139229292	139229292	0.03	CGI-Shore	Intron	PSD2	0.745937	0.0325924	0.589826	-0.0147211
cg09852127	chr5	140254845	140254845	0.059	CGI-Shore	Promoter	PCDHA12	0.201682	0.0432715	0.214793	-0.0294892
cg24830062	chr5	140700576	140700576	0.074	CGI	Promoter	TAF7	0.109804	0.0265251	0.162497	-0.0301077
cg18029306	chr5	140998874	140998874	0.105	CGI-Shore	Promoter	DIAPH1	0.093006	-0.0193641	0.12684	-0.0659023
cg19778236	chr5	143302580	143302580	0.012	Non-CGI	Intergenic	HMHB1	0.373031	0.194783	0.220762	0.0534661
cg08708778	chr5	146826146	146826146	0.016	Non-CGI	Intron	DPYSL3	0.934839	0.0047789	0.666842	-0.0484222
cg27140872	chr5	147162461	147162461	0.033	Non-CGI	Promoter	JAKMIP2	0.237931	0.112404	0.223574	0.0507134
cg08537847	chr5	148810203	148810203	0.036	Non-CGI	3UTR	MIR143	0.452819	0.100279	0.779648	0.0273253
cg27308445	chr5	149699675	149699675	0.018	Non-CGI	Intergenic	ARSI	0.378985	0.108827	0.207375	0.000670836
cg02326568	chr5	158533621	158533621	0.079	CGI	Intron	EBF1	0.16975	0.0572819	0.149889	-0.0201332
cg09444685	chr5	159355481	159355481	0.022	Non-CGI	Intron	ADRA1B	0.185852	0.0668308	0.147246	-0.036374
cg17401282	chr5	161494274	161494274	0.03	CGI-Shore	Promoter	GABRG2	0.196943	0.0333844	0.247738	-0.0239345
cg25147941	chr5	163894003	163894003	0.025	Non-CGI	Intron	MAT2B	0.855276	-0.00252275	0.754052	-0.0923449
cg07804408	chr5	166524123	166524123	0.031	Non-CGI	Intergenic	TENM2	0.737419	-0.0350973	0.649526	-0.0750387
cg26972389	chr5	169407753	169407753	0.023	Non-CGI	Promoter	FAM196B	0.202178	0.0370688	0.19336	-0.0567444
cg19613915	chr5	170921824	170921824	0.037	Non-CGI	Intergenic	FGF18	0.15962	0.0719569	0.282454	0.0217913
cg13412545	chr5	172175765	172175765	0.07	CGI	Intergenic	DUSP1	0.172489	0.0351888	0.394639	-0.101923
cg04062715	chr5	179632567	179632567	0.02	CGI-Shelf	Intron	RASGEF1C	0.758345	-0.0769248	0.754233	-0.132221
cg04716048	chr6	3732797	3732797	0.042	Non-CGI	Intron	PXDC1	0.204841	0.02444	0.148596	-0.0383424
cg23377236	chr6	3809610	3809610	0.021	Non-CGI	Intergenic	FAM50B	0.403866	0.165111	0.233748	0.0646428
cg23089261	chr6	7723385	7723385	0.025	CGI-Shelf	Intergenic	BMP6	0.157596	0.00503041	0.18626	-0.0483261
cg26817755	chr6	19812885	19812885	0.018	Non-CGI	Intergenic	ID4	0.403879	0.129487	0.295106	0.040877
cg06361793	chr6	25875671	25875671	0.009	Non-CGI	Promoter	SLC17A3	0.451971	0.109571	0.59533	-0.0114607
cg22546374	chr6	27301172	27301172	0.044	CGI	Promoter	VN1R10P	0.25252	0.0148868	0.316409	-0.108103
cg12706983	chr6	28092239	28092239	0.041	CGI-Shore	Promoter	ZSCAN16	0.0918683	0.0566207	0.0920666	0.0126419
cg25285090	chr6	28510313	28510313	0.05	CGI	Intergenic	GPX5	0.223319	0.0383128	0.214341	-0.0243702
cg23223756	chr6	30029461	30029461	0.086	CGI	Promoter	ZNRD1-AS1	0.0807168	0.0328007	0.113017	-0.0117234
cg20690667	chr6	30652228	30652228	0.033	CGI-Shelf	FirstExon	PPP1R18	0.357975	0.0685931	0.16993	0.0218758
cg08887400	chr6	30652376	30652376	0.035	CGI-Shelf	FirstExon	PPP1R18	0.190524	0.0514886	0.104501	-0.00462549
cg12397188	chr6	31144068	31144068	0.03	Non-CGI	Intron	PSORS1C3	0.463699	0.0880483	0.324429	0.0101093
cg07467062	chr6	31619513	31619513	0.088	CGI-Shore	Promoter	APOM	0.118301	0.0768122	0.145766	0.0170122
cg05407396	chr6	31619762	31619762	0.099	CGI-Shore	Promoter	APOM	0.161679	0.0540783	0.227739	-0.0190983
cg17309530	chr6	31696102	31696102	0.082	CGI	Intron	DDAH2	0.729387	-0.000263522	0.761792	-0.0452731
cg26539455	chr6	31786772	31786772	0.039	CGI-Shore	Promoter	HSPA1L	0.585203	0.0534815	0.220811	-0.035723
cg11312554	chr6	31832650	31832650	0.053	CGI-Shore	Promoter	NEU1	0.765073	0.0359877	0.766855	-0.00556499
cg07306331	chr6	32049354	32049354	0.037	CGI-Shelf	Exon	TNXB	0.425383	0.0280753	0.276643	-0.00605686
cg07518714	chr6	32064945	32064945	0.129	CGI	Exon	TNXB	0.291568	0.0597484	0.640592	-0.00211092
cg18701983	chr6	32074291	32074291	0.017	Non-CGI	Intron	TNXB	0.699328	0.0401713	0.463764	-0.0636202
cg13654183	chr6	32078624	32078624	0.022	Non-CGI	Promoter	TNXB	0.354964	0.0738196	0.153071	0.0303165
cg08505243	chr6	32116112	32116112	0.068	CGI-Shore	Intergenic	PRRT1	0.463354	-0.0988241	0.668051	-0.148863
cg17385727	chr6	32370790	32370790	0.023	Non-CGI	Exon	BTNL2	0.299982	0.10001	0.391096	0.0410687
cg15680603	chr6	33037413	33037413	0.027	Non-CGI	Intron	HLA-DPB1	0.63302	0.0288972	0.75251	-0.0494837
cg24498636	chr6	33288372	33288372	0.05	CGI-Shore	Intron	DAXX	0.23854	0.127687	0.0853666	0.0335733
cg10167849	chr6	34206152	34206152	0.143	CGI	Promoter	HMGA1	0.415332	0.042961	0.6417	-0.0024396
cg14517133	chr6	42664420	42664420	0.024	Non-CGI	3UTR	PRPH2	0.341404	0.154464	0.18983	0.01837
cg11523799	chr6	43479817	43479817	0.024	CGI-Shore	Promoter	LRRC73	0.852518	0.0330387	0.808406	-0.00889268
cg04609694	chr6	44204009	44204009	0.034	CGI-Shore	Intergenic	HSP90AB1	0.465258	0.114711	0.796862	0.0230747
cg12854458	chr6	46703670	46703670	0.086	CGI-Shore	Promoter	PLA2G7	0.266185	0.0651109	0.241487	-0.0314825
cg10775844	chr6	51548814	51548814	0.006	Non-CGI	Intron	PKHD1	0.479292	0.0205535	0.641316	-0.0395076
cg18906079	chr6	52514672	52514672	0.008	Non-CGI	Intergenic	LOC730101	0.238003	0.0227647	0.188582	-0.0504892
cg11377875	chr6	55441704	55441704	0.01	CGI-Shore	Intron	HMGCLL1	0.872071	-0.00926661	0.735532	-0.0689641
cg25383699	chr6	56111908	56111908	0.055	CGI	Intron	COL21A1	0.219549	0.0355363	0.205588	-0.0224117
cg13720686	chr6	69831415	69831415	0.058	CGI-Shore	Intron	ADGRB3	0.629572	0.0040897	0.665262	-0.0453213
cg27384088	chr6	72298275	72298275	0.052	CGI-Shore	Intergenic	LINC00472	0.570816	0.00862331	0.633464	-0.032369
cg11561443	chr6	74171354	74171354	0.1	CGI-Shore	Promoter	MTO1	0.118055	0.00187206	0.177593	-0.0728235
cg18671932	chr6	75381295	75381295	0.012	Non-CGI	Intron	COL12A1	0.165953	0.00292151	0.254104	-0.0920803
cg09451215	chr6	82459960	82459960	0.026	CGI-Shore	Exon	FAM46A	0.201611	0.0658226	0.15736	-0.00090205
cg05565863	chr6	83478050	83478050	0.019	Non-CGI	Intergenic	UBE3D	0.690887	0.0249971	0.685999	-0.0672091
cg25560696	chr6	85481532	85481532	0.036	CGI-Shore	Intergenic	TBX18	0.160483	-0.00531101	0.788152	-0.0856805
cg25262528	chr6	86158972	86158972	0.094	CGI-Shore	Promoter	NT5E	0.140082	0.0297324	0.155138	-0.0140851
cg18231229	chr6	90140023	90140023	0.033	CGI-Shelf	Intergenic	ANKRD6	0.377051	0.00756907	0.629784	-0.0479107
cg09354380	chr6	106258324	106258324	0.007	Non-CGI	Intergenic	PRDM1	0.0903574	0.0785889	0.0787065	0.0174198
cg26334358	chr6	108012350	108012350	0.033	Non-CGI	Intergenic	SCML4	0.254036	0.10082	0.121637	0.031773
cg16704530	chr6	111889939	111889939	0.023	Non-CGI	Promoter	TRAF3IP2	0.710414	0.11022	0.594881	0.0513994
cg14615010	chr6	112658592	112658592	0.012	Non-CGI	Intergenic	RFPL4B	0.253314	-0.106947	0.319461	-0.202656
cg03707967	chr6	118097745	118097745	0.014	Non-CGI	Intergenic	NUS1	0.173173	0.00339154	0.679615	-0.0967381
cg06852392	chr6	119256466	119256466	0.105	CGI-Shore	Promoter	MCM9	0.0856858	0.0632827	0.127314	0.00827651
cg25680145	chr6	125623414	125623414	0.077	CGI-Shore	Promoter	HDDC2	0.295729	0.0264789	0.294237	-0.048947
cg18458942	chr6	130031536	130031536	0.039	CGI	Promoter	TMEM244	0.149319	0.0110824	0.205563	-0.0645941
cg20824932	chr6	132568050	132568050	0.024	Non-CGI	Intergenic	LINC01013	0.631669	0.0585845	0.846466	0.00644027
cg11033588	chr6	140495807	140495807	0.01	Non-CGI	Intergenic	MIR3668	0.413546	0.0486277	0.183554	-0.0384929
cg16199747	chr6	147235033	147235033	0.026	Non-CGI	Intron	KATNBL1P6	0.355661	0.085923	0.0941237	0.0253523
cg18745416	chr6	152011399	152011399	0.016	Non-CGI	Promoter	ESR1	0.366236	-0.0197819	0.371303	-0.123757
cg14685356	chr6	152639548	152639548	0.017	Non-CGI	Promoter	SYNE1	0.461793	0.134669	0.293417	0.0456411
cg19384905	chr6	153299788	153299788	0.008	CGI-Shelf	Intron	FBXO5	0.35838	0.115859	0.273562	0.00298066
cg27225571	chr6	160210811	160210811	0.166	CGI	Promoter	TCP1	0.0592322	0.0552505	0.0957248	-9.14884e-05
cg10097906	chr6	164235612	164235612	0.029	Non-CGI	Intergenic	QKI	0.806833	-0.0155954	0.518245	-0.178718
cg05468948	chr6	166078832	166078832	0.038	CGI-Shore	Intergenic	PDE10A	0.389393	0.0298343	0.744149	-0.0347615
cg19953427	chr6	166078843	166078843	0.038	CGI-Shore	Intergenic	PDE10A	0.2977	-0.00634579	0.747911	-0.0904783
cg24494227	chr6	168070460	168070460	0.055	CGI-Shore	Exon	LINC01558	0.689567	0.0167473	0.733711	-0.0430685
cg21906947	chr6	168426664	168426664	0.047	CGI	Intron	KIF25	0.260282	0.0243067	0.658049	-0.0914918
cg15068357	chr6	169012253	169012253	0.062	CGI	Intron	SMOC2	0.656151	0.011922	0.677786	-0.0243119
cg22453826	chr6	169399683	169399683	0.049	CGI-Shelf	Intergenic	THBS2	0.217452	0.00947262	0.569622	-0.0514371
cg18432806	chr6	170392157	170392157	0.057	CGI-Shelf	Intergenic	LOC154449	0.404168	0.111302	0.628216	0.0403203
cg16112162	chr6	170588045	170588045	0.032	CGI-Shore	Intergenic	DLL1	0.373028	0.0325697	0.658684	-0.0490241
cg26465987	chr7	813708	813708	0.116	CGI	Exon	SUN1	0.881162	-0.0118865	0.877775	-0.0614943
cg07904865	chr7	1127420	1127420	0.071	CGI-Shore	Promoter	GPER1	0.160387	0.0839705	0.127453	0.0218305
cg12766451	chr7	1254289	1254289	0.056	CGI-Shelf	Intergenic	UNCX	0.728399	0.0523363	0.735899	0.0113994
cg10875499	chr7	1428900	1428900	0.05	CGI	Intergenic	MICALL2	0.42663	0.0820199	0.261096	-0.0457366
cg14089982	chr7	2465695	2465695	0.038	Non-CGI	Intron	CHST12	0.853438	0.0293398	0.786939	-0.0417732
cg20020723	chr7	5179884	5179884	0.055	Non-CGI	Intron	ZNF890P	0.216759	0.0342979	0.162973	-0.0209905
cg27006914	chr7	5717968	5717968	0.023	Non-CGI	Intron	RNF216-IT1	0.373965	-0.00215148	0.541277	-0.0639297
cg18632527	chr7	6120830	6120830	0.098	CGI	Intergenic	EIF2AK1	0.173557	-0.0100389	0.208238	-0.057025
cg06363129	chr7	16505602	16505602	0.018	Non-CGI	Promoter	ISPD	0.362413	0.0110575	0.362811	-0.0593627
cg09359834	chr7	22551643	22551643	0.029	Non-CGI	Intergenic	STEAP1B	0.529025	0.0254394	0.582083	-0.0384804
cg13661519	chr7	27141088	27141088	0.07	CGI-Shore	3UTR	HOXA2	0.400224	0.0330716	0.880337	-0.0573441
cg15254559	chr7	27292145	27292145	0.114	CGI	Intergenic	EVX1	0.557955	0.0415418	0.793435	-0.0340404
cg12492157	chr7	27498310	27498310	0.056	CGI	Intergenic	HIBADH	0.66016	0.0381258	0.741937	-0.0437886
cg16989544	chr7	28666703	28666703	0.017	Non-CGI	Intron	CREB5	0.335581	0.0064269	0.214065	-0.0682251
cg15034962	chr7	30129938	30129938	0.017	Non-CGI	3UTR	MTURN	0.519172	0.108721	0.393266	-0.0234184
cg22963629	chr7	31147341	31147341	0.02	Non-CGI	3UTR	ADCYAP1R1	0.355354	0.057929	0.489142	0.015462
cg11646259	chr7	34026657	34026657	0.016	Non-CGI	Intron	BMPER	0.21753	0.0445909	0.300163	-0.107556
cg13068698	chr7	35078082	35078082	0.132	CGI-Shore	Promoter	DPY19L1	0.209379	0.0497151	0.223648	-0.0411145
cg18015301	chr7	38624096	38624096	0.016	Non-CGI	Intron	AMPH	0.44653	0.0386981	0.277726	-0.0478959
cg12912022	chr7	62554288	62554288	0.02	Non-CGI	Intergenic	ZNF733P	0.404247	0.00995547	0.551768	-0.0437337
cg14289939	chr7	63774181	63774181	0.045	CGI-Shore	Intron	ZNF736	0.120667	0.0661651	0.137314	0.0112401
cg24499059	chr7	68859856	68859856	0.063	CGI	Intergenic	AUTS2	0.555889	0.0381811	0.623156	-0.00496361
cg04556550	chr7	72982668	72982668	0.026	CGI-Shelf	Intergenic	TBL2	0.149589	-0.0144692	0.562504	-0.0954945
cg13666696	chr7	73011675	73011675	0.042	Non-CGI	FirstExon	TBL2	0.470817	0.0753808	0.584234	0.034656
cg14796406	chr7	80547689	80547689	0.073	CGI-Shore	Intron	SEMA3C	0.22788	0.132616	0.173662	0.025719
cg23838245	chr7	81399458	81399458	0.029	Non-CGI	Promoter	HGF	0.174955	0.0725315	0.118717	-0.0303591
ch.7.1905850F	chr7	90038364	90038364	0.013	Non-CGI	Intron	LOC101409256	0.146179	0.0595488	0.220264	-0.0560666
cg08038054	chr7	93550781	93550781	0.052	CGI-Shore	Promoter	GNG11	0.563996	0.01883	0.259978	-0.0632419
cg08073166	chr7	94538182	94538182	0.087	CGI-Shore	Promoter	PPP1R9A	0.152373	0.061696	0.214506	-0.0489957
cg20782117	chr7	95865631	95865631	0.012	Non-CGI	Intron	MIR591	0.305245	0.114809	0.11815	0.0350907
cg23876131	chr7	98509496	98509496	0.021	Non-CGI	Intron	MIR3609	0.624528	-0.0440584	0.435804	-0.182566
cg25826546	chr7	100770060	100770060	0.042	Non-CGI	Promoter	SERPINE1	0.144673	0.00422096	0.155485	-0.0450807
cg05570258	chr7	105662884	105662884	0.018	Non-CGI	Exon	SYPL1	0.339569	0.0551259	0.642345	-0.012374
cg07196124	chr7	107220372	107220372	0.111	CGI	Promoter	BCAP29	0.0649148	0.0588289	0.102606	0.00557662
cg07539180	chr7	112838431	112838431	0.008	Non-CGI	Intergenic	LINC00998	0.233058	0.118143	0.137247	0.0293323
cg00927226	chr7	115608801	115608801	0.005	Non-CGI	Promoter	TFEC	0.71799	-0.0236611	0.729576	-0.0654034
cg08004278	chr7	121950926	121950926	0.087	CGI	Intergenic	FEZF1	0.192292	-0.0246824	0.353313	-0.0833632
cg02542218	chr7	131630566	131630566	0.066	CGI-Shore	Intergenic	PODXL	0.341414	0.0869403	0.0979666	0.0317405
cg03751149	chr7	135443227	135443227	0.022	Non-CGI	Intergenic	FAM180A	0.162843	0.0856485	0.186673	0.0251357
cg16989867	chr7	138601935	138601935	0.061	CGI	Exon	KIAA1549	0.826821	0.0354457	0.719842	-0.00758212
cg08904445	chr7	149738473	149738473	0.065	CGI-Shore	Intron	ATP6V0E2-AS1	0.615907	0.0513505	0.646071	0.00734702
cg05461143	chr7	150232206	150232206	0.013	Non-CGI	Intergenic	GIMAP7	0.427863	0.0218116	0.560241	-0.0403952
cg02848456	chr7	151006345	151006345	0.026	Non-CGI	Intergenic	SMARCD3	0.11178	0.0260411	0.509992	-0.057178
cg08265392	chr7	151290088	151290088	0.045	Non-CGI	Intron	RHEB	0.202442	0.0214081	0.216375	-0.09079
cg13874780	chr7	155164294	155164294	0.099	CGI	Intergenic	INSIG1	0.252667	0.0536797	0.241614	0.00205453
cg20029449	chr7	156315498	156315498	0.05	CGI	Intergenic	LINC00244	0.716792	0.00752835	0.745957	-0.0408574
cg00874990	chr7	156409160	156409160	0.113	CGI	Intergenic	C7orf13	0.188749	0.0396317	0.136123	-0.00421974
cg02279108	chr7	156836773	156836773	0.052	CGI	Intergenic	MNX1-AS1	0.208438	0.0468098	0.124812	-0.014742
cg04212285	chr7	157342638	157342638	0.058	CGI	Intron	MIR153-2	0.677019	0.0119912	0.807366	-0.0357607
cg01271455	chr7	157362062	157362062	0.063	CGI-Shore	Intron	MIR153-2	0.363006	0.0760067	0.163957	-0.0291177
cg09235185	chr7	157370705	157370705	0.068	CGI	Intron	MIR153-2	0.643823	0.0193695	0.743074	-0.0338092
cg02773779	chr7	157873499	157873499	0.049	CGI-Shore	Intron	LOC100506585	0.456359	0.0551771	0.819056	-0.0119349
cg24652817	chr7	157873546	157873546	0.047	CGI-Shore	Intron	LOC100506585	0.421309	-0.00828408	0.823312	-0.0681689
cg23066280	chr7	158032496	158032496	0.055	CGI	Intron	MIR595	0.139744	0.0598377	0.450114	-0.0142542
cg10473311	chr7	158046358	158046358	0.088	CGI	Intron	MIR595	0.465004	0.0209488	0.671799	-0.0425814
cg08615694	chr7	158073619	158073619	0.071	CGI-Shore	Intron	MIR595	0.300811	0.0471597	0.607379	-0.0265671
cg13710308	chr7	158854763	158854763	0.08	CGI	Intron	LINC00689	0.570503	0.0351742	0.741689	-0.0664726
cg03636930	chr8	1094826	1094826	0.042	CGI	Intergenic	LOC286083	0.191392	0.0166389	0.62918	-0.0731266
cg23937387	chr8	1197231	1197231	0.06	CGI	Intergenic	LOC286083	0.499308	0.0104307	0.542052	-0.03022
cg04501624	chr8	1653179	1653179	0.042	CGI-Shore	3UTR	CLN8	0.525917	0.0543994	0.73143	0.00414981
cg24311644	chr8	1654216	1654216	0.041	CGI-Shore	3UTR	CLN8	0.575323	0.0366257	0.62467	-0.00420015
cg01570068	chr8	1937676	1937676	0.048	CGI-Shore	Intron	KBTBD11	0.768921	0.0857414	0.9059	0.0187033
cg10444215	chr8	7083881	7083881	0.025	CGI-Shore	Intergenic	DEFB109P1B	0.386297	0.0304831	0.574939	-0.0151845
cg16456596	chr8	8313504	8313504	0.03	Non-CGI	Intergenic	SGK223	0.0914806	0.044062	0.0690331	0.00141611
cg23400122	chr8	10283795	10283795	0.057	CGI-Shore	Intron	PRSS55	0.93474	-0.0333179	0.763481	-0.0861159
cg12121765	chr8	13365657	13365657	0.022	Non-CGI	Intron	DLC1	0.570923	0.0679792	0.378572	-0.0293183
cg16800975	chr8	17434541	17434541	0.096	CGI	Intron	PDGFRL	0.220357	0.0605636	0.251182	0.0156035
cg25356951	chr8	25023246	25023246	0.065	CGI	Intergenic	DOCK5	0.622073	0.0661287	0.684413	0.0260483
cg03789372	chr8	27125756	27125756	0.019	Non-CGI	Intergenic	STMN4	0.652611	-0.0592217	0.682536	-0.118237
cg12465251	chr8	29178002	29178002	0.036	CGI	Intergenic	DUSP4	0.116451	0.00181326	0.148041	-0.0489109
cg26818893	chr8	30671413	30671413	0.029	CGI-Shore	Promoter	PPP2CB	0.467426	0.0651207	0.616685	0.0192749
cg20888907	chr8	38244244	38244244	0.107	CGI	Promoter	LETM2	0.0654204	-0.00692326	0.109302	-0.0571363
cg26326633	chr8	41655078	41655078	0.106	CGI	5UTR	NKX6-3	0.326982	0.0154373	0.706449	-0.0766249
cg21177502	chr8	50968578	50968578	0.014	Non-CGI	Intron	SNTG1	0.417181	0.152147	0.290451	0.00583538
cg14965368	chr8	53255167	53255167	0.028	Non-CGI	Intron	ST18	0.225388	-0.00446596	0.245971	-0.0785775
cg14921884	chr8	54442043	54442043	0.035	Non-CGI	Intergenic	OPRK1	0.556947	0.0753279	0.838941	-0.0163884
cg21436572	chr8	70623422	70623422	0.056	CGI	Intron	SLCO5A1	0.853325	-0.0282382	0.661745	-0.191416
cg07860213	chr8	70982039	70982039	0.12	CGI	Exon	PRDM14	0.234793	0.0662418	0.158217	-0.0190854
cg23514340	chr8	94948185	94948185	0.018	Non-CGI	Intergenic	PDP1	0.195167	0.0668896	0.222603	-0.0340704
cg08245578	chr8	98446695	98446695	0.023	Non-CGI	Intergenic	TSPYL5	0.161774	0.0839997	0.135573	-0.00791707
cg19942830	chr8	99054915	99054915	0.023	CGI-Shelf	Promoter	SNORA72	0.714451	-0.0123821	0.728383	-0.064216
cg14288091	chr8	99305661	99305661	0.099	CGI-Shore	Intron	NIPAL2	0.15068	0.0587606	0.118301	0.0139358
cg24990400	chr8	102006838	102006838	0.017	Non-CGI	Intergenic	YWHAZ	0.2061	0.0467939	0.69139	-0.0561304
cg14686437	chr8	102507837	102507837	0.035	CGI-Shore	Intron	GRHL2	0.745468	0.0122351	0.761916	-0.0320197
cg24810735	chr8	108441547	108441547	0.015	Non-CGI	Intron	ANGPT1	0.661001	0.0527639	0.406573	-0.136401
cg16845394	chr8	109096007	109096007	0.095	CGI	Promoter	RSPO2	0.109098	0.0912447	0.11473	0.0496458
cg16281758	chr8	114390877	114390877	0.008	CGI-Shore	Promoter	CSMD3	0.448155	0.00259124	0.550352	-0.0558436
cg02185007	chr8	117587078	117587078	0.014	Non-CGI	Intergenic	EIF3H	0.134004	0.0723049	0.16576	0.000983314
cg17484944	chr8	122736417	122736417	0.015	Non-CGI	Intergenic	HAS2	0.295395	0.188252	0.0657382	0.0975849
cg25353399	chr8	123140420	123140420	0.002	Non-CGI	Promoter	HAS2	0.22263	0.0759517	0.235913	-0.0414879
cg03067774	chr8	126341151	126341151	0.012	Non-CGI	Intron	TRIB1	0.255174	0.142129	0.146216	0.0282977
cg06076518	chr8	130307191	130307191	0.01	Non-CGI	Intergenic	LINC00977	0.369787	0.068489	0.201648	-0.00551762
cg17951713	chr8	130698161	130698161	0.026	Non-CGI	Intergenic	GSDMC	0.0804807	0.0409354	0.124632	-0.00648862
cg13610333	chr8	141639345	141639345	0.05	CGI	Intron	AGO2	0.905001	-0.00687231	0.709804	-0.0642592
cg12281527	chr8	142200092	142200092	0.073	CGI	Intron	DENND3	0.758433	0.0431744	0.841743	-0.014163
cg23750338	chr8	142222470	142222470	0.067	CGI	Exon	SLC45A4	0.816262	-0.0114287	0.856169	-0.0639294
cg13116158	chr8	143111655	143111655	0.041	Non-CGI	Intergenic	MIR4472-1	0.559546	0.070853	0.609743	0.0107471
cg10173586	chr8	145020593	145020593	0.069	CGI-Shore	Promoter	MIR661	0.170828	0.0817831	0.11646	0.00800041
cg03226203	chr8	145024637	145024637	0.114	CGI	FirstExon	MIR661	0.622821	7.62418e-05	0.391046	-0.0634095
cg25223771	chr8	145105503	145105503	0.174	CGI	Intergenic	OPLAH	0.135519	0.0430641	0.124471	-0.00799422
cg12676322	chr8	145936124	145936124	0.018	CGI-Shelf	Intergenic	ARHGAP39	0.386599	-0.00640598	0.508638	-0.0922014
cg14403068	chr9	2726670	2726670	0.019	Non-CGI	Intron	KCNV2	0.917808	-0.00894373	0.623329	-0.0592326
cg14122102	chr9	27333402	27333402	0.013	Non-CGI	Intron	EQTN	0.090382	0.0683934	0.115923	0.0011025
cg20388256	chr9	34588432	34588432	0.071	CGI-Shore	Intron	CNTFR	0.660386	0.0261616	0.538427	-0.047352
cg10828210	chr9	35072977	35072977	0.126	CGI-Shore	Promoter	VCP	0.100123	0.0523586	0.133842	-0.00942824
ch.9.82095949F	chr9	82906129	82906129	0.006	Non-CGI	Intergenic	TLE4	0.0595282	0.000475365	0.0921926	-0.0441139
cg14491667	chr9	100267701	100267701	0.024	CGI-Shelf	Intron	TMOD1	0.438149	0.0561252	0.612369	0.00807618
cg14566819	chr9	100689349	100689349	0.015	Non-CGI	3UTR	C9orf156	0.311195	0.0295763	0.397621	-0.083226
cg14115756	chr9	125795935	125795935	0.018	Non-CGI	Promoter	GPR21	0.305253	0.104641	0.708716	0.0316192
cg04655481	chr9	125796809	125796809	0.027	Non-CGI	Promoter	GPR21	0.258591	0.0707477	0.73281	-0.00278995
cg25587233	chr9	131872005	131872005	0.081	CGI-Shore	Promoter	CRAT	0.550268	0.0573261	0.315445	-0.0142595
cg13670057	chr9	133721945	133721945	0.027	Non-CGI	Intron	QRFP	0.0787311	0.0513018	0.0776339	0.00535995
cg14087341	chr9	135232075	135232075	0.069	CGI	Promoter	SETX	0.73893	0.0581157	0.507042	-0.0434992
cg13484553	chr9	137990330	137990330	0.038	CGI	Exon	OLFM1	0.285125	0.00855692	0.573385	-0.0666277
cg14295062	chr9	139949108	139949108	0.149	CGI	Promoter	ENTPD2	0.798554	0.0267713	0.596881	-0.0229114
cg13782905	chr9	141016367	141016367	0.08	CGI	3UTR	TUBBP5	0.755844	0.0535981	0.800212	0.00385506
cg25165860	chr10	96551	96551	0.015	CGI-Shore	Promoter	TUBB8	0.317514	0.0585312	0.187204	-0.0167786
cg04245026	chr10	1510077	1510077	0.054	CGI	Intron	ADARB2-AS1	0.111584	0.0249295	0.468378	-0.0443559
cg15081722	chr10	1517340	1517340	0.063	CGI-Shore	Intron	ADARB2-AS1	0.270952	-0.00803024	0.26838	-0.0720601
cg02017450	chr10	10631670	10631670	0.011	Non-CGI	Intergenic	SFTA1P	0.286995	0.0517557	0.208738	-0.0191304
cg04221117	chr10	11206221	11206221	0.036	CGI-Shore	Promoter	CELF2-AS2	0.293902	-0.0210389	0.615537	-0.0713469
cg19548859	chr10	11239482	11239482	0.03	Non-CGI	Intron	CELF2-AS2	0.247016	0.0294946	0.46413	-0.0329396
cg00101457	chr10	11246612	11246612	0.044	CGI	Intron	CELF2-AS2	0.235501	-0.016111	0.7304	-0.0959582
cg13707005	chr10	11246628	11246628	0.044	CGI	Intron	CELF2-AS2	0.277685	0.103281	0.798552	0.0323453
cg25453664	chr10	13933021	13933021	0.117	CGI	Intron	PRPF18	0.220757	0.0947716	0.145337	-0.0179505
cg09505746	chr10	13991794	13991794	0.018	Non-CGI	Intron	PRPF18	0.341343	0.0601519	0.242851	-0.0547091
cg22710156	chr10	16285821	16285821	0.007	Non-CGI	Intergenic	PTER	0.465035	-0.00891432	0.664696	-0.10498
cg19111999	chr10	17270087	17270087	0.093	CGI-Shore	Promoter	VIM	0.102318	0.0491577	0.161275	-0.0141285
cg19170009	chr10	17277756	17277756	0.021	Non-CGI	Intron	VIM	0.361969	0.0905646	0.330393	-0.00719557
cg26803268	chr10	18549536	18549536	0.038	CGI-Shore	Promoter	CACNB2	0.254478	0.118357	0.296593	0.0501735
cg15720089	chr10	18550223	18550223	0.043	CGI	FirstExon	CACNB2	0.408034	0.0793774	0.578126	0.00867585
cg26925980	chr10	19002068	19002068	0.024	CGI-Shelf	Intergenic	ARL5B	0.253637	0.101051	0.197511	-0.0193239
cg15895339	chr10	20210338	20210338	0.017	Non-CGI	Intron	PLXDC2	0.192031	0.104764	0.147997	0.0109597
cg09220277	chr10	28288115	28288115	0.112	CGI	Promoter	ARMC4	0.124119	0.062006	0.11175	0.0183548
cg26861354	chr10	29051899	29051899	0.012	Non-CGI	Intergenic	LINC00837	0.833388	-0.0342811	0.625583	-0.160872
cg07566707	chr10	30980103	30980103	0.05	CGI	Promoter	LYZL2	0.874314	-0.0723105	0.856291	-0.185091
cg17731973	chr10	31108190	31108190	0.049	CGI	Intergenic	LYZL2	0.412894	0.0834755	0.189867	-0.0260157
cg15873633	chr10	38383098	38383098	0.101	CGI	Promoter	ZNF37A	0.0906709	0.0114617	0.130096	-0.0412947
cg02636041	chr10	43698008	43698008	0.083	CGI	Intron	CSGALNACT2	0.0794593	0.02456	0.10641	-0.0171049
cg08675818	chr10	54068162	54068162	0.044	CGI-Shore	Intron	PRKG1-AS1	0.145743	0.0301042	0.203462	-0.0233046
cg08837449	chr10	60723897	60723897	0.009	Non-CGI	Intergenic	PHYHIPL	0.178484	0.0125822	0.539442	-0.0407673
cg13316054	chr10	63388439	63388439	0.008	Non-CGI	Intergenic	C10orf107	0.3744	0.0792835	0.33439	-0.0422138
cg05355381	chr10	63545645	63545645	0.015	Non-CGI	Intergenic	ARID5B	0.663876	-0.000842041	0.402779	-0.10198
cg24940096	chr10	65374705	65374705	0.011	Non-CGI	Intron	REEP3	0.465917	0.0129946	0.404736	-0.117215
cg02378006	chr10	73026288	73026288	0.037	Non-CGI	Intron	UNC5B-AS1	0.225924	0.0824422	0.0729886	0.0189034
cg06970090	chr10	73848823	73848823	0.075	CGI-Shore	Promoter	SPOCK2	0.31635	0.0850304	0.480392	0.00421022
cg16490176	chr10	75670766	75670766	0.098	CGI	Promoter	PLAU	0.352804	-0.00549221	0.385717	-0.0618212
cg25023298	chr10	77156697	77156697	0.154	CGI	Intergenic	ZNF503-AS2	0.299256	0.112572	0.507622	0.00794886
cg05377034	chr10	81838185	81838185	0.09	CGI-Shore	Promoter	TMEM254	0.186117	0.0649228	0.187969	0.00777514
cg06092948	chr10	91061294	91061294	0.025	Non-CGI	Promoter	IFIT2	0.141253	0.0233915	0.157717	-0.0411818
cg06075311	chr10	105210937	105210937	0.035	CGI-Shore	5UTR	CALHM2	0.301844	0.0705068	0.0896202	0.0126291
cg26888672	chr10	105655116	105655116	0.018	Non-CGI	Intron	OBFC1	0.154964	0.0638561	0.155555	-0.00857658
cg11204562	chr10	115511153	115511153	0.009	Non-CGI	Promoter	PLEKHS1	0.202202	0.091327	0.65074	0.0269595
cg04689606	chr10	116019713	116019713	0.023	Non-CGI	Intron	VWA2	0.490675	0.178105	0.105529	0.00638512
cg26495303	chr10	119291766	119291766	0.054	CGI-Shore	Intron	EMX2	0.872084	0.00877294	0.688431	-0.0433198
cg05036106	chr10	119292587	119292587	0.062	CGI	Intron	EMX2	0.771981	0.00669196	0.490151	-0.157963
cg24539517	chr10	121161258	121161258	0.037	Non-CGI	Intron	MIR4681	0.189407	0.093226	0.077516	0.0178801
cg09507567	chr10	124027408	124027408	0.031	Non-CGI	Intergenic	BTBD16	0.530587	0.0195696	0.306961	-0.0666944
cg10820186	chr10	124401131	124401131	0.019	CGI-Shore	Intron	C10orf120	0.585737	-0.0630209	0.659794	-0.0990602
cg14867741	chr10	125138766	125138766	0.024	Non-CGI	Intergenic	BUB3	0.370496	-0.0437931	0.619192	-0.113278
cg13203754	chr10	126078247	126078247	0.109	CGI	Intergenic	OAT	0.227011	0.0618747	0.185905	0.0195287
cg18426908	chr10	130087149	130087149	0.023	CGI-Shore	Intron	MKI67	0.478923	0.0777895	0.600864	0.0284119
cg24098131	chr10	130844121	130844121	0.07	CGI	Intergenic	MGMT	0.249702	0.0288149	0.139861	-0.0358564
cg13303464	chr10	130844209	130844209	0.071	CGI	Intergenic	MGMT	0.144558	0.084702	0.0936803	0.0174024
cg19760458	chr10	133508246	133508246	0.065	CGI-Shore	Intergenic	LINC01164	0.436757	0.0438937	0.525499	-0.0406321
cg22868943	chr10	134019008	134019008	0.082	CGI-Shore	3UTR	DPYSL4	0.747135	0.0346904	0.776892	-0.00656213
cg04160753	chr10	134257307	134257307	0.045	CGI-Shore	Promoter	C10orf91	0.444546	0.0420013	0.364135	-0.0143906
cg01494033	chr10	134819201	134819201	0.058	CGI	Intergenic	LINC01168	0.473648	0.0562399	0.741737	-0.0416549
cg18899569	chr11	2884145	2884145	0.133	CGI-Shore	Intergenic	KCNQ1DN	0.118539	0.0966601	0.0259054	0.0105046
cg18156486	chr11	2884295	2884295	0.134	CGI	Intergenic	KCNQ1DN	0.382411	0.0925372	0.105674	0.0205067
cg09998591	chr11	2891402	2891402	0.156	CGI-Shore	Promoter	KCNQ1DN	0.480732	0.044559	0.349325	-0.00866113
cg16549085	chr11	2951981	2951981	0.091	CGI-Shore	Promoter	PHLDA2	0.101258	-0.0129906	0.244263	-0.0599662
cg09248694	chr11	5301844	5301844	0.013	Non-CGI	Intron	OR51B4	0.291684	0.0430779	0.268151	-0.103178
cg07041214	chr11	5968801	5968801	0.012	Non-CGI	FirstExon	OR56A3	0.529953	0.0587577	0.605323	0.0102979
cg25238480	chr11	11335633	11335633	0.012	Non-CGI	Intron	CSNK2A3	0.883396	0.0177015	0.697735	-0.0507656
cg23790345	chr11	13689489	13689489	0.124	CGI	Promoter	FAR1	0.093775	-0.0250395	0.165439	-0.0863979
cg27638217	chr11	15672271	15672271	0.078	CGI	Intergenic	INSC	0.225909	0.0844243	0.146126	0.015678
cg06532544	chr11	19734717	19734717	0.166	CGI	Promoter	LOC100126784	0.276391	0.0434439	0.148145	-0.0016193
cg04938549	chr11	31825214	31825214	0.077	CGI-Shore	5UTR	DKFZp686K1684	0.227398	0.0140846	0.2776	-0.0624395
cg21697812	chr11	33721714	33721714	0.111	CGI-Shore	Intron	C11orf91	0.255243	0.138919	0.152604	0.0454655
cg10885779	chr11	34331908	34331908	0.025	Non-CGI	Intron	ABTB2	0.831207	-0.00295653	0.69141	-0.0562941
cg13226308	chr11	35019673	35019673	0.011	Non-CGI	Intergenic	MIR1343	0.759247	-0.0203108	0.591303	-0.172309
cg15337107	chr11	41414012	41414012	0.011	Non-CGI	Intron	LRRC4C	0.36906	0.0659882	0.344189	-0.0686404
cg24638253	chr11	41481578	41481578	0.033	Non-CGI	Promoter	LRRC4C	0.0866808	0.00885634	0.142748	-0.0499125
cg08403064	chr11	44068709	44068709	0.013	Non-CGI	Promoter	ACCSL	0.501419	0.0305639	0.591843	-0.0158333
cg12596843	chr11	45864825	45864825	0.037	CGI-Shelf	Intergenic	CRY2	0.121375	0.0454877	0.175114	-0.031629
cg11323439	chr11	46264544	46264544	0.062	CGI-Shore	Intergenic	CREB3L1	0.121024	0.0421474	0.130533	-0.0202517
cg23352271	chr11	49915274	49915274	0.056	CGI	Intergenic	OR4C13	0.755758	0.048783	0.814628	0.00329355
cg18431655	chr11	57971290	57971290	0.014	Non-CGI	FirstExon	OR1S2	0.515511	0.058854	0.596536	0.0100206
cg26985798	chr11	60524323	60524323	0.048	CGI-Shore	Promoter	MS4A15	0.427719	0.0896901	0.649702	0.0117275
cg05133251	chr11	63136414	63136414	0.019	Non-CGI	Promoter	SLC22A9	0.806717	0.0833352	0.859147	0.026541
cg08566640	chr11	64091735	64091735	0.029	Non-CGI	Intergenic	PRDX5	0.540253	0.0122769	0.50716	-0.037139
cg04261607	chr11	65150871	65150871	0.047	CGI-Shelf	Promoter	SLC25A45	0.605521	0.0521332	0.516223	-0.0218558
cg13119578	chr11	65196696	65196696	0.022	Non-CGI	FirstExon	NEAT1	0.165492	0.0334988	0.138697	-0.0287932
cg10422334	chr11	67183616	67183616	0.097	CGI-Shore	Promoter	CARNS1	0.568125	0.0365492	0.41175	-0.0175602
cg16713321	chr11	73577813	73577813	0.029	Non-CGI	Intergenic	PAAF1	0.23517	0.0756335	0.186466	-0.0420807
cg23668581	chr11	86332042	86332042	0.006	Non-CGI	Intron	ME3	0.289998	0.107593	0.207087	-0.0301739
cg05041596	chr11	89867385	89867385	0.041	CGI-Shore	Promoter	NAALAD2	0.24868	0.0659936	0.163332	-0.00792159
cg17838516	chr11	92703536	92703536	0.082	CGI-Shore	Intron	MTNR1B	0.277705	0.0246802	0.66077	-0.048278
cg14706107	chr11	94801827	94801827	0.043	CGI-Shore	3UTR	ENDOD1	0.406985	0.156081	0.293046	-0.0752108
cg22228142	chr11	96620007	96620007	0.008	Non-CGI	Intergenic	JRKL-AS1	0.4996	0.0831906	0.312414	-0.0483647
cg19790543	chr11	101587210	101587210	0.01	Non-CGI	Intergenic	TRPC6	0.905071	0.00499281	0.876469	-0.0403689
cg07979752	chr11	107879401	107879401	0.118	CGI-Shore	Promoter	CUL5	0.181086	0.061294	0.179249	-0.00604255
cg08305652	chr11	111469057	111469057	0.018	CGI-Shelf	Intergenic	SIK2	0.701471	0.0449306	0.405509	-0.0402095
cg01186919	chr11	111742365	111742365	0.059	CGI-Shore	Promoter	C11orf1	0.0886083	0.00616123	0.129164	-0.0443393
cg06665913	chr11	113947036	113947036	0.043	CGI	Intron	ZBTB16	0.895241	-0.0317206	0.672959	-0.186942
cg14520913	chr11	114166440	114166440	0.029	Non-CGI	Promoter	NNMT	0.411264	0.0914006	0.191969	0.0116092
cg19465033	chr11	114479364	114479364	0.04	CGI-Shore	Intergenic	NXPE4	0.556389	-6.2243e-06	0.634515	-0.0373339
cg14249078	chr11	117665480	117665480	0.063	CGI	Intron	DSCAML1	0.67976	0.0467081	0.804916	-0.0234554
cg26502489	chr11	118048546	118048546	0.029	Non-CGI	Promoter	SCN2B	0.767172	0.0561334	0.848742	0.00709986
cg23744644	chr11	120473325	120473325	0.022	Non-CGI	Intron	GRIK4	0.801666	0.0377428	0.834977	-0.00316319
cg18362003	chr11	122051630	122051630	0.011	Non-CGI	Intron	MIR100	0.0966705	0.0265571	0.124007	-0.0178314
cg11161828	chr11	128556865	128556865	0.096	CGI	Promoter	FLI1	0.194592	0.0333689	0.119827	-0.0212865
ch.11.2716790F	chr11	129748109	129748109	0.024	Non-CGI	Intron	NFRKB	0.168956	0.0290515	0.238537	-0.0565302
cg15580052	chr12	618772	618772	0.029	Non-CGI	Intron	B4GALNT3	0.440203	0.0808481	0.601052	-0.0140619
cg27504582	chr12	1609490	1609490	0.072	CGI	Promoter	LINC00942	0.238214	0.104627	0.126299	0.0139589
cg20591407	chr12	1642663	1642663	0.035	CGI-Shore	Intergenic	LINC00942	0.121873	-0.0586681	0.52956	-0.152951
cg15397593	chr12	2273119	2273119	0.034	Non-CGI	Intron	CACNA1C-AS4	0.330179	0.0837301	0.068619	0.0163967
cg10508193	chr12	5211861	5211861	0.01	Non-CGI	Intergenic	KCNA5	0.47113	0.0556743	0.344869	-0.0196371
cg14415456	chr12	5371496	5371496	0.025	Non-CGI	Intergenic	NTF3	0.431024	0.10051	0.72304	0.0321219
cg25884442	chr12	6178606	6178606	0.025	Non-CGI	Intron	VWF	0.331652	0.105107	0.148719	0.00895165
cg17308286	chr12	6799136	6799136	0.093	CGI-Shore	Promoter	ZNF384	0.14166	0.0411942	0.189917	-0.0158632
cg00504896	chr12	9437009	9437009	0.07	CGI-Shore	Intron	LOC642846	0.239365	-0.0180194	0.240769	-0.0712046
cg24539569	chr12	10028003	10028003	0.055	CGI	Intergenic	CLEC2B	0.785761	0.0191685	0.868324	-0.0170377
cg25573386	chr12	18890579	18890579	0.018	Non-CGI	Promoter	PLCZ1	0.354946	0.0010676	0.619304	-0.0374345
cg15626421	chr12	34259098	34259098	0.016	CGI-Shore	Intergenic	ALG10	0.36243	0.0202964	0.489378	-0.0474602
cg20307021	chr12	50131915	50131915	0.021	CGI-Shelf	Intergenic	TMBIM6	0.386724	0.0835598	0.445023	0.0297672
cg17884766	chr12	50641260	50641260	0.02	Non-CGI	Intron	MIR1293	0.114764	-0.022529	0.148602	-0.0707396
cg09802818	chr12	52604609	52604609	0.02	Non-CGI	Promoter	C12orf80	0.350275	0.241879	0.195817	0.164354
cg26270261	chr12	53200845	53200845	0.026	Non-CGI	3UTR	KRT4	0.349416	0.0302159	0.572185	-0.00717432
cg07992625	chr12	54020444	54020444	0.068	CGI-Shore	Promoter	ATF7	0.13101	0.0191276	0.164778	-0.0392305
cg06157435	chr12	54105467	54105467	0.02	Non-CGI	3UTR	CALCOCO1	0.579694	0.136396	0.562458	0.0474948
cg05951084	chr12	54343681	54343681	0.057	CGI	Intergenic	HOXC12	0.345184	0.0623242	0.532469	0.00424617
cg13396068	chr12	55041379	55041379	0.016	Non-CGI	Intron	DCD	0.34188	0.0830836	0.476989	0.0415101
cg18610738	chr12	56075089	56075089	0.026	Non-CGI	Promoter	METTL7B	0.139593	0.073482	0.162706	-0.00848726
cg02150018	chr12	56781267	56781267	0.015	Non-CGI	Intergenic	APOF	0.160325	0.0700898	0.543827	-0.0118881
cg02224164	chr12	57883315	57883315	0.019	CGI-Shore	Promoter	ARHGAP9	0.205078	0.0219245	0.163594	-0.0520461
cg10730208	chr12	58290540	58290540	0.069	CGI	Intergenic	LOC100506844	0.273135	0.0230732	0.308026	-0.0596834
cg06533408	chr12	69139618	69139618	0.073	CGI-Shore	Promoter	SLC35E3	0.186514	0.0455722	0.181267	-3.91846e-05
cg00791283	chr12	79498966	79498966	0.023	Non-CGI	Intron	SYT1	0.799855	0.0403982	0.841939	0.00536742
cg13013473	chr12	87724333	87724333	0.065	CGI	Intergenic	MKRN9P	0.635507	0.0941731	0.679496	0.0524281
cg20328917	chr12	88536565	88536565	0.073	CGI	Promoter	TMTC3	0.193129	0.113047	0.265637	-0.00857201
cg06655216	chr12	89619329	89619329	0.015	Non-CGI	Intergenic	DUSP6	0.314437	0.121073	0.167432	0.0305221
cg14784009	chr12	94964696	94964696	0.033	Non-CGI	3UTR	MIR5700	0.86437	-0.0335472	0.878161	-0.0958528
cg00873953	chr12	95010048	95010048	0.03	Non-CGI	Promoter	TMCC3	0.571016	0.0911206	0.820119	0.0376454
cg26389913	chr12	97631769	97631769	0.007	Non-CGI	Intergenic	RMST	0.2408	0.0149429	0.365436	-0.0600644
cg06652329	chr12	102874566	102874566	0.015	Non-CGI	Promoter	IGF1	0.181881	0.106339	0.195389	-0.0270441
cg24320165	chr12	112559822	112559822	0.033	CGI-Shelf	Intergenic	TRAFD1	0.250422	0.195074	0.178611	0.0437746
cg04951822	chr12	113345598	113345598	0.025	Non-CGI	Intron	OAS1	0.539711	0.0484459	0.512721	-0.0550728
cg00302340	chr12	113773809	113773809	0.06	CGI-Shore	Promoter	SLC8B1	0.500886	0.0848854	0.496332	0.0393279
cg09440866	chr12	114014510	114014510	0.022	Non-CGI	Intergenic	LHX5	0.22048	0.0239243	0.264462	-0.0481171
cg10233830	chr12	114701413	114701413	0.009	Non-CGI	Intergenic	TBX5-AS1	0.29294	0.034797	0.208003	-0.0666538
cg22799141	chr12	114885621	114885621	0.098	CGI	Intergenic	TBX5	0.17447	0.0417669	0.176727	-0.0102325
cg14793406	chr12	115135906	115135906	0.091	CGI	Intergenic	TBX3	0.192525	0.00769398	0.196371	-0.0534399
cg07875068	chr12	116814302	116814302	0.028	Non-CGI	Intergenic	MIR4472-2	0.293319	0.129744	0.186594	0.033609
cg11571124	chr12	122851438	122851438	0.017	Non-CGI	Intron	CLIP1-AS1	0.328011	0.160516	0.125897	0.0139306
cg14127396	chr12	123258742	123258742	0.111	CGI	Promoter	CCDC62	0.210128	0.0614532	0.158119	0.016191
cg18066515	chr12	124791616	124791616	0.066	CGI-Shelf	Intron	FAM101A	0.864329	0.00555931	0.836646	-0.0450533
cg24770677	chr12	129465372	129465372	0.042	CGI	Intron	GLT1D1	0.624021	0.0646455	0.673871	0.0273079
cg01994252	chr12	130670747	130670747	0.054	CGI	Intergenic	FZD10	0.362963	0.0479981	0.733598	-0.00517487
cg03239422	chr13	21101018	21101018	0.078	CGI-Shore	Promoter	CRYL1	0.787368	0.0348434	0.575546	-0.0353116
cg15253906	chr13	24041019	24041019	0.087	CGI-Shore	Intergenic	LINC00327	0.0982776	-0.0242	0.149646	-0.0725961
cg11668133	chr13	33477099	33477099	0.018	Non-CGI	Intron	LINC00423	0.275187	0.0488351	0.169735	-0.0147843
cg22091037	chr13	33860016	33860016	0.036	Non-CGI	Promoter	STARD13-AS	0.105857	0.0518023	0.139002	0.0015394
cg02558362	chr13	36052605	36052605	0.072	CGI	Intron	MIR548F5	0.220223	0.0126032	0.715767	-0.0928834
cg01703390	chr13	36873065	36873065	0.027	CGI-Shore	Promoter	CCDC169-SOHLH2	0.454335	-0.00458993	0.452086	-0.0943402
cg09043750	chr13	37574610	37574610	0.111	CGI-Shore	Promoter	EXOSC8	0.110492	-0.00513313	0.15154	-0.0548697
cg19043800	chr13	37702050	37702050	0.014	Non-CGI	Intergenic	CSNK1A1L	0.188206	0.0155305	0.153356	-0.0680664
cg21890002	chr13	41886466	41886466	0.096	CGI-Shore	Intron	NAA16	0.0741011	0.0589798	0.113242	0.0116676
cg27485906	chr13	42136511	42136511	0.019	Non-CGI	Intergenic	MIR5006	0.395828	0.0803772	0.171059	-0.0160351
cg00995893	chr13	45676585	45676585	0.019	Non-CGI	Intergenic	GTF2F2	0.623611	0.0771644	0.816148	0.00529116
ch.13.45374264R	chr13	46476263	46476263	0.021	Non-CGI	Intergenic	SIAH3	0.0583498	0.0238944	0.104434	-0.0251612
cg01131395	chr13	47207812	47207812	0.026	Non-CGI	Intron	LRCH1	0.116172	0.0206782	0.13118	-0.0341362
cg18170989	chr13	49975383	49975383	0.01	Non-CGI	5UTR	CAB39L	0.435617	0.0906832	0.263303	-0.0260655
cg22243583	chr13	50656529	50656529	0.124	CGI	Promoter	DLEU1	0.0657539	0.0327887	0.097946	-0.022205
cg25215047	chr13	51733079	51733079	0.018	Non-CGI	Intron	LINC00371	0.546039	0.0786088	0.479835	-0.0277981
ch.13.1070180R	chr13	73732331	73732331	0.012	Non-CGI	Intergenic	KLF5	0.112597	0.0508395	0.168373	-0.0304554
cg26986062	chr13	75017602	75017602	0.013	Non-CGI	Intergenic	LINC00381	0.473624	0.168552	0.295214	0.023812
cg10645091	chr13	76445055	76445055	0.032	Non-CGI	Promoter	LMO7DN	0.333945	0.158732	0.210286	0.00506542
cg23186823	chr13	81716293	81716293	0.014	Non-CGI	Intergenic	SPRY2	0.460299	0.0525694	0.554044	-0.0136453
cg06366789	chr13	100486596	100486596	0.024	Non-CGI	Intron	ZIC5	0.36688	-0.0216729	0.513804	-0.0830409
cg12583087	chr13	103054118	103054118	0.055	CGI-Shore	5UTR	FGF14	0.201019	0.0542431	0.211953	-0.0584348
cg23398487	chr13	107408915	107408915	0.023	Non-CGI	Intergenic	LINC00443	0.223246	0.00782268	0.43616	-0.0444331
cg02099572	chr13	110885345	110885345	0.041	CGI-Shore	Intron	COL4A1	0.639553	0.00847487	0.312521	-0.0783321
cg01901022	chr13	112874796	112874796	0.046	CGI	Intergenic	SOX1	0.37769	0.0825278	0.746157	-0.0133458
cg26512469	chr13	113688268	113688268	0.09	CGI-Shore	Intron	MCF2L-AS1	0.628651	0.0319325	0.792828	-0.0254084
cg21025488	chr13	115000149	115000149	0.095	CGI	Promoter	CDC16	0.134898	0.0490286	0.169214	-0.00105152
cg10893437	chr13	115079492	115079492	0.13	CGI-Shore	Promoter	CHAMP1	0.168737	0.0352245	0.182364	-0.0265065
cg27417606	chr14	21503144	21503144	0.017	Non-CGI	Promoter	RNASE13	0.483716	0.0398538	0.596786	-0.0299941
cg26271776	chr14	22989580	22989580	0.018	Non-CGI	Promoter	DAD1	0.244754	0.0431696	0.577127	-0.0267155
cg10066186	chr14	23083160	23083160	0.018	Non-CGI	Intergenic	ABHD4	0.086393	0.0198434	0.119267	-0.0319539
cg18115757	chr14	23514994	23514994	0.031	CGI-Shelf	Intergenic	PSMB11	0.699331	0.0314963	0.680764	-0.0400736
cg13775005	chr14	36002441	36002441	0.109	CGI-Shore	Promoter	INSM2	0.139137	0.0295944	0.209858	-0.0491121
cg02968606	chr14	36298812	36298812	0.03	CGI-Shelf	Intron	BRMS1L	0.351115	0.163315	0.259951	0.0195735
cg05842348	chr14	37133116	37133116	0.092	CGI	Intron	PAX9	0.159699	0.0670485	0.131956	-0.00667147
cg10913846	chr14	37133714	37133714	0.038	CGI-Shore	Promoter	PAX9	0.648778	-0.00709883	0.644137	-0.0370314
cg15412181	chr14	62299023	62299023	0.048	CGI	Intergenic	SNAPC1	0.878179	-0.0125487	0.876266	-0.0608462
cg21927177	chr14	65172436	65172436	0.077	CGI-Shore	Intron	PLEKHG3	0.342521	0.082376	0.175416	0.00402932
cg09424925	chr14	68286418	68286418	0.078	CGI-Shore	Promoter	RAD51B	0.106718	0.0681635	0.138798	0.020941
cg03188118	chr14	72399809	72399809	0.134	CGI-Shore	5UTR	RGS6	0.160752	0.0943882	0.164305	0.00204419
cg05343811	chr14	75590896	75590896	0.019	CGI-Shelf	Exon	NEK9	0.291733	0.0885808	0.178829	-0.014693
cg23549534	chr14	77492902	77492902	0.196	CGI	FirstExon	IRF2BPL	0.334339	0.0791722	0.201091	0.00478029
ch.14.1202311F	chr14	78808938	78808938	0.008	Non-CGI	Intron	NRXN3	0.123022	0.0278172	0.184187	-0.0366161
cg00019654	chr14	82148289	82148289	0.02	Non-CGI	Intergenic	SEL1L	0.192175	0.140186	0.190598	0.0446509
cg05168764	chr14	91283338	91283338	0.13	CGI-Shore	Promoter	TTC7B	0.481053	0.00790072	0.499538	-0.0509079
cg19811934	chr14	92927763	92927763	0.039	Non-CGI	Intron	RIN3	0.519339	0.0739366	0.310741	0.00258624
cg15837235	chr14	94199997	94199997	0.049	Non-CGI	Intron	PRIMA1	0.42818	0.0957693	0.321039	0.0530024
cg16230581	chr14	95358041	95358041	0.044	CGI	Intergenic	GSC	0.751109	0.0944895	0.858876	0.0329172
cg19741273	chr14	101123263	101123263	0.046	CGI-Shore	Promoter	LINC00523	0.557346	0.0426437	0.725295	-0.0372169
cg26015115	chr14	101491669	101491669	0.053	CGI-Shore	Promoter	MIR1197	0.679726	0.0264783	0.764013	-0.00404537
cg14906110	chr14	101528288	101528288	0.054	CGI-Shore	Promoter	MIR377	0.529856	0.0299646	0.632043	-0.0120225
cg24027061	chr14	103373069	103373069	0.073	CGI-Shore	3UTR	AMN	0.851512	0.0581495	0.843736	0.0119505
cg06955998	chr14	104129962	104129962	0.061	Non-CGI	Intron	XRCC3	0.118236	-0.0198862	0.715933	-0.0836894
cg12090994	chr14	104864723	104864723	0.028	CGI-Shore	Intergenic	C14orf180	0.737894	0.0460869	0.817769	-0.00568742
cg23703963	chr14	105953300	105953300	0.152	CGI	5UTR	CRIP1	0.190052	0.078665	0.0497254	0.0249729
cg16271359	chr14	106661782	106661782	0.057	CGI	Intron	LINC00226	0.425103	0.0217546	0.484869	-0.0389313
cg14155174	chr15	21940192	21940192	0.015	Non-CGI	FirstExon	LOC646214	0.666848	0.0232323	0.692483	-0.0549671
cg09661984	chr15	25513376	25513376	0.014	Non-CGI	Promoter	SNORD115-47	0.556985	0.0674438	0.628161	-0.00391295
cg21112852	chr15	29668597	29668597	0.021	Non-CGI	Intron	NDNL2	0.680002	0.0441101	0.732768	-0.0559361
cg12418190	chr15	37403304	37403304	0.069	CGI	Intergenic	MEIS2	0.112238	0.0433609	0.156491	-0.00655855
cg16058105	chr15	40644696	40644696	0.032	Non-CGI	Promoter	PHGR1	0.819701	0.00471461	0.841713	-0.0389779
cg21127508	chr15	40749867	40749867	0.033	CGI-Shore	Promoter	CHST14	0.837976	0.00991204	0.91083	-0.0508877
ch.15.415980F	chr15	41281446	41281446	0.014	Non-CGI	Promoter	CHAC1	0.0878522	0.0401552	0.13481	-0.0188735
cg05194114	chr15	43477396	43477396	0.089	CGI-Shore	Promoter	CCNDBP1	0.381147	0.0561061	0.203964	0.0112456
cg15832822	chr15	45018591	45018591	0.026	CGI-Shelf	Intergenic	TRIM69	0.683878	0.0463031	0.5981	-0.0435571
cg22539069	chr15	53075877	53075877	0.095	CGI	Intron	ONECUT1	0.158164	0.0343536	0.223604	-0.0379106
cg20696470	chr15	63449063	63449063	0.091	CGI	FirstExon	RPS27L	0.07731	0.0272768	0.104264	-0.0175016
cg25837909	chr15	63570396	63570396	0.118	CGI	Intron	APH1B	0.190287	0.0397257	0.261893	-0.035501
cg13941978	chr15	65143918	65143918	0.022	Non-CGI	Intron	PLEKHO2	0.313907	0.215605	0.233221	0.080564
cg01959123	chr15	65197576	65197576	0.068	CGI-Shore	Intergenic	ANKDD1A	0.112506	0.0384688	0.13785	-0.0174671
cg06132502	chr15	71145127	71145127	0.044	CGI-Shore	Promoter	LRRC49	0.19823	0.070198	0.0956084	0.0077896
cg16231923	chr15	73923634	73923634	0.012	CGI-Shore	Intron	NPTN	0.424814	0.133417	0.382443	-0.0096301
cg22708944	chr15	74164906	74164906	0.015	Non-CGI	Promoter	TBC1D21	0.193859	0.0576919	0.1216	-0.00729275
cg17125990	chr15	75470777	75470777	0.075	CGI	Intergenic	C15orf39	0.74006	0.0168717	0.461488	-0.0702031
cg14693465	chr15	76632292	76632292	0.113	CGI	Exon	ISL2	0.407761	0.0559244	0.197739	-0.0109786
cg13749815	chr15	76632420	76632420	0.12	CGI-Shore	Exon	ISL2	0.361132	0.0930408	0.153735	-0.0273473
cg19341977	chr15	76632813	76632813	0.134	CGI	Exon	ISL2	0.346567	0.0728507	0.113731	-0.00972203
cg05143116	chr15	76633086	76633086	0.145	CGI	Intron	ISL2	0.354388	0.102225	0.135816	-0.0314832
cg10088491	chr15	76634454	76634454	0.159	CGI	3UTR	ISL2	0.408928	0.0311844	0.201787	-0.0354355
cg06318274	chr15	86150813	86150813	0.007	Non-CGI	Intron	MIR1276	0.167	0.0231857	0.170732	-0.0348254
cg22263434	chr15	90171846	90171846	0.062	CGI	Exon	KIF7	0.470551	0.0819934	0.892256	-0.00368131
cg24625084	chr15	90171885	90171885	0.062	CGI	Exon	KIF7	0.48973	0.090958	0.885675	0.0108482
cg27132471	chr15	92613280	92613280	0.031	Non-CGI	Intron	SLCO3A1	0.324423	0.151488	0.116895	0.00754526
cg05501584	chr15	92936306	92936306	0.112	CGI-Shore	Promoter	ST8SIA2	0.304682	0.0737124	0.181986	-0.0140971
cg06373817	chr15	93123126	93123126	0.04	Non-CGI	Promoter	LINC00930	0.488743	0.0740451	0.578279	0.0308914
cg16958402	chr15	93123359	93123359	0.042	Non-CGI	Promoter	LINC00930	0.600845	0.0441558	0.696027	0.00583801
cg13856674	chr15	93722590	93722590	0.049	Non-CGI	Intergenic	RGMA	0.176685	0.0470657	0.719068	-0.0183443
cg09606807	chr15	96579908	96579908	0.028	Non-CGI	Intergenic	NR2F2	0.428658	0.0167856	0.682886	-0.0436168
cg09696359	chr15	99671103	99671103	0.082	CGI	Exon	SYNM	0.879477	0.010834	0.811309	-0.03306
cg23117796	chr15	101389700	101389700	0.123	CGI	Promoter	ALDH1A3	0.117322	0.0342814	0.127695	-0.0101027
cg23009094	chr15	101862689	101862689	0.051	CGI	Intron	LOC100507472	0.534353	0.0960718	0.51224	0.0456497
cg02723964	chr16	593476	593476	0.091	CGI	Intron	MIR3176	0.800282	0.0383166	0.801825	-0.0111964
cg07274572	chr16	928942	928942	0.102	CGI	Intron	PRR25	0.55043	-0.000397334	0.814226	-0.0514408
cg05099145	chr16	1796333	1796333	0.089	CGI	3UTR	MIR3177	0.320664	0.0688086	0.652812	-0.0239742
cg08601673	chr16	2083393	2083393	0.067	CGI-Shelf	FirstExon	SLC9A3R2	0.199037	0.0575261	0.161315	0.0106781
cg09262171	chr16	4140361	4140361	0.042	CGI-Shelf	Intron	ADCY9	0.291264	0.0566663	0.26323	-0.00403853
cg07122986	chr16	5452280	5452280	0.027	Non-CGI	Intron	EEF2KMT	0.349089	-0.0256879	0.47696	-0.0715422
cg05846851	chr16	10172054	10172054	0.021	Non-CGI	Intron	GRIN2A	0.514358	0.0550906	0.754393	0.00455329
cg10171794	chr16	10802361	10802361	0.05	CGI-Shore	Intergenic	TEKT5	0.730754	0.0199875	0.771686	-0.0277274
cg08632420	chr16	19117471	19117471	0.022	Non-CGI	Intergenic	ITPRIPL2	0.167418	0.0344359	0.645697	-0.037485
cg06485706	chr16	28996270	28996270	0.061	Non-CGI	5UTR	LAT	0.543778	0.0457577	0.570326	-0.00786117
cg16422492	chr16	31228555	31228555	0.069	CGI-Shore	Promoter	PYDC1	0.211526	0.0152488	0.335412	-0.0268327
cg06142442	chr16	47072354	47072354	0.108	CGI-Shore	Intergenic	DNAJA2	0.15968	0.0581025	0.13373	-0.0229941
cg03720617	chr16	47527034	47527034	0.018	Non-CGI	Intron	PHKB	0.356769	0.17559	0.149105	0.0264718
cg26476173	chr16	48334459	48334459	0.008	Non-CGI	Intron	ABCC11	0.300952	0.058089	0.253299	-0.0160542
cg06263178	chr16	49686567	49686567	0.038	CGI	Intron	ZNF423	0.14934	0.0706068	0.0510036	0.00754575
cg04698114	chr16	51184379	51184379	0.154	CGI	5UTR	SALL1	0.118943	0.0537778	0.101282	0.00727648
cg01507019	chr16	56703257	56703257	0.07	CGI-Shore	Promoter	MT1H	0.5692	0.0348279	0.749957	-0.00276566
cg03194064	chr16	57509786	57509786	0.034	CGI-Shelf	Exon	DOK4	0.646765	0.0309454	0.720137	-0.0192607
cg06339396	chr16	57736130	57736130	0.046	CGI-Shore	Intron	DRC7	0.262286	0.066442	0.704504	-0.0357948
ch.16.1348776F	chr16	61357095	61357095	0.036	Non-CGI	Intergenic	CDH8	0.167934	-0.00213719	0.249136	-0.113316
cg09238666	chr16	66584358	66584358	0.113	CGI-Shore	Promoter	TK2	0.476026	0.052705	0.314269	-0.0443188
cg14440934	chr16	67450691	67450691	0.095	CGI-Shore	Promoter	ZDHHC1	0.18028	0.0357333	0.205966	-0.0524023
cg00032959	chr16	71326879	71326879	0.011	CGI-Shelf	Intergenic	CMTR2	0.443833	0.0939241	0.583013	0.0116734
cg00731458	chr16	71463001	71463001	0.008	CGI-Shelf	Intergenic	ZNF23	0.535395	0.0630529	0.615269	0.0144775
cg10495931	chr16	72232102	72232102	0.029	Non-CGI	Intergenic	PMFBP1	0.226985	0.0161348	0.227793	-0.0379486
cg10683939	chr16	73178242	73178242	0.032	Non-CGI	Intergenic	HCCAT5	0.162971	0.0109895	0.16529	-0.0423673
cg04999058	chr16	73644907	73644907	0.02	Non-CGI	Intergenic	LINC01568	0.486682	0.0101346	0.467937	-0.116712
cg06827491	chr16	76228294	76228294	0.015	Non-CGI	Intergenic	CNTNAP4	0.0965168	0.0352202	0.110048	-0.00693128
cg02962380	chr16	79634723	79634723	0.157	CGI	Promoter	MAF	0.0885723	0.00429434	0.132849	-0.0481323
cg07165260	chr16	85062881	85062881	0.048	CGI-Shore	Intron	KIAA0513	0.293483	0.100243	0.0874063	0.0114835
cg09798202	chr16	85353755	85353755	0.056	CGI-Shore	Intergenic	MIR5093	0.615218	0.0463878	0.314401	-0.0541866
cg09965085	chr16	85519176	85519176	0.075	CGI	Intergenic	GSE1	0.816235	0.00135419	0.809496	-0.0714254
cg07660635	chr16	85936147	85936147	0.038	CGI-Shelf	Promoter	IRF8	0.530343	0.0279819	0.708917	0.000157756
cg02261047	chr16	85962182	85962182	0.041	CGI-Shore	Intergenic	IRF8	0.35379	0.00406785	0.194604	-0.0505339
cg08705942	chr16	85989730	85989730	0.055	CGI-Shore	Intergenic	IRF8	0.304139	0.0317669	0.848058	-0.050094
cg04066021	chr16	86293287	86293287	0.012	CGI-Shelf	Intergenic	LOC146513	0.453085	-0.0263216	0.590057	-0.0724324
cg09941601	chr16	86606899	86606899	0.033	CGI-Shelf	Intergenic	FOXL1	0.467069	0.15438	0.549943	0.0718913
cg00941419	chr16	87523084	87523084	0.024	CGI-Shore	Intron	ZCCHC14	0.572537	0.0723328	0.502493	0.0225306
cg04338119	chr16	88048341	88048341	0.048	CGI-Shore	Intron	BANP	0.180944	0.0767979	0.57683	0.00207975
cg22779195	chr16	90160497	90160497	0.101	CGI	Intron	PRDM7	0.771628	0.0144401	0.81862	-0.030051
cg14717116	chr17	709765	709765	0.087	CGI-Shore	Intron	GLOD4	0.450875	0.090729	0.417744	-0.00548414
cg02139951	chr17	1637339	1637339	0.095	CGI	Exon	SERPINF2	0.901628	-0.0566532	0.903808	-0.103308
cg19469731	chr17	1800536	1800536	0.052	CGI	3UTR	RPA1	0.844569	0.0160635	0.759919	-0.0577181
cg09981407	chr17	2699505	2699505	0.071	CGI-Shore	Promoter	RAP1GAP2	0.279984	0.104092	0.490383	0.041616
cg11488514	chr17	5389158	5389158	0.089	CGI-Shore	Promoter	DERL2	0.158596	0.0153466	0.201507	-0.0310273
cg03747002	chr17	7907439	7907439	0.112	CGI-Shore	Exon	GUCY2D	0.564822	0.0308644	0.648098	-0.00525982
cg19806995	chr17	9728972	9728972	0.034	Non-CGI	Promoter	GLP2R	0.234429	0.0232924	0.632401	-0.0392263
cg03582047	chr17	9729235	9729235	0.036	Non-CGI	Promoter	GLP2R	0.32843	0.0360147	0.618516	-0.0302077
cg26999423	chr17	10017891	10017891	0.03	Non-CGI	Promoter	GAS7	0.214053	0.112758	0.21964	-0.0282318
cg14544225	chr17	11139650	11139650	0.018	CGI-Shelf	Intergenic	SHISA6	0.372787	0.0428963	0.536155	-0.0440443
cg17334453	chr17	14479244	14479244	0.028	Non-CGI	Intergenic	MGC12916	0.343132	0.0326567	0.226648	-0.0234755
cg12803433	chr17	15466085	15466085	0.097	CGI-Shore	Intron	TVP23C-CDRT4	0.349564	0.0345347	0.350781	-0.120009
cg20309353	chr17	18089940	18089940	0.018	CGI-Shore	Promoter	ALKBH5	0.187381	0.120723	0.084368	0.0267346
cg03273420	chr17	18166322	18166322	0.048	CGI-Shore	Intron	MIEF2	0.638624	0.0110743	0.496126	-0.0257414
cg20272287	chr17	19247905	19247905	0.064	CGI	Promoter	MIR1180	0.781466	0.0190868	0.567624	-0.0559553
cg23756173	chr17	26577713	26577713	0.11	CGI	Intergenic	PPY2P	0.346684	0.0189155	0.678421	-0.0670382
cg16959037	chr17	27225032	27225032	0.104	CGI-Shore	Promoter	FLOT2	0.294438	0.0276711	0.198817	-0.0341631
cg10546219	chr17	29336262	29336262	0.111	CGI	Intergenic	DPRXP4	0.237012	0.00619905	0.245052	-0.0839855
cg00080081	chr17	33701776	33701776	0.058	CGI-Shore	Promoter	SLFN11	0.511297	-0.0166153	0.32623	-0.142648
cg26880216	chr17	36849935	36849935	0.027	Non-CGI	Intergenic	MIR4734	0.790707	0.00612071	0.591533	-0.0863362
cg07330481	chr17	37322330	37322330	0.08	CGI-Shore	5UTR	ARL5C	0.680405	0.0676358	0.841145	0.0201551
cg10214287	chr17	39603398	39603398	0.019	Non-CGI	Intergenic	KRT38	0.491901	0.0891022	0.478662	0.0289824
cg24318032	chr17	39624088	39624088	0.025	Non-CGI	Promoter	KRT32	0.295501	0.094935	0.209544	0.0447942
cg04487720	chr17	39779381	39779381	0.033	Non-CGI	Intron	KRT17	0.77102	0.0123176	0.60928	-0.0421382
cg04700814	chr17	43224180	43224180	0.064	CGI-Shore	Promoter	HEXIM1	0.604284	0.110374	0.6794	0.0567128
cg07015911	chr17	46655580	46655580	0.11	CGI	FirstExon	HOXB4	0.109818	0.0471758	0.135928	-0.022912
cg22005990	chr17	46659939	46659939	0.103	CGI	Promoter	MIR10A	0.378929	0.107232	0.398008	0.0108277
cg10232654	chr17	46689553	46689553	0.108	CGI	Promoter	HOXB7	0.243365	0.0632472	0.110221	0.00516038
cg25489169	chr17	46689639	46689639	0.11	CGI	Promoter	HOXB7	0.537216	-0.00897153	0.223439	-0.0550522
cg09015880	chr17	47207658	47207658	0.01	CGI-Shelf	Intergenic	B4GALNT2	0.172185	0.041039	0.616593	-0.0297636
cg15083775	chr17	48054048	48054048	0.02	CGI-Shelf	Intergenic	DLX4	0.779795	0.0393304	0.809605	-0.00644147
cg00037457	chr17	59531744	59531744	0.107	CGI	Intron	TBX4	0.649831	-0.0376885	0.386796	-0.0955381
cg13753946	chr17	61040773	61040773	0.018	CGI-Shore	Intergenic	TANC2	0.166325	0.0480405	0.108534	0.00406315
cg24747122	chr17	63053929	63053929	0.097	CGI-Shore	Promoter	GNA13	0.910601	-0.00792265	0.809355	-0.0567763
cg05886469	chr17	66205079	66205079	0.057	CGI	Intergenic	LOC440461	0.758289	0.0233351	0.871378	-0.0139549
cg20561863	chr17	66905630	66905630	0.008	Non-CGI	Intron	ABCA8	0.282866	0.136126	0.12936	0.00916065
cg17367948	chr17	71863334	71863334	0.049	Non-CGI	Intergenic	LINC00469	0.300994	-0.00748528	0.696182	-0.0730156
cg04890576	chr17	73032613	73032613	0.072	CGI-Shore	Intron	KCTD2	0.430018	0.0819965	0.271734	-0.0318268
cg04849856	chr17	73401481	73401481	0.122	CGI	Promoter	GRB2	0.235981	0.0290717	0.266527	-0.0193991
cg06463221	chr17	75212862	75212862	0.046	CGI-Shore	3UTR	2015-09-09	0.475328	0.00181479	0.690997	-0.0685656
cg10375710	chr17	76449477	76449477	0.053	CGI	Exon	DNAH17-AS1	0.633328	0.0507896	0.705303	-0.00483085
cg00807389	chr17	77076614	77076614	0.07	CGI	Intron	ENGASE	0.848349	-0.00397198	0.776245	-0.101574
cg04519462	chr17	77387741	77387741	0.06	CGI-Shore	Intron	RBFOX3	0.154988	0.0587422	0.12987	0.00384787
cg25337513	chr17	78800631	78800631	0.069	CGI-Shore	Intron	CHMP6	0.83948	-0.00388165	0.677376	-0.049913
cg02842869	chr17	79921131	79921131	0.079	CGI-Shore	Intergenic	NOTUM	0.789865	0.0220411	0.698149	-0.0277978
cg26282887	chr17	80261212	80261212	0.077	Non-CGI	Intergenic	CD7	0.340957	0.0357716	0.601017	-0.0503193
cg00809820	chr17	80708513	80708513	0.137	CGI	Promoter	TBCD	0.463825	0.033696	0.605672	-0.0640161
cg25506059	chr17	80872065	80872065	0.092	CGI	Intron	ZNF750	0.243859	0.0203841	0.744381	-0.0322886
cg12955441	chr18	52626524	52626524	0.071	CGI	Promoter	CCDC68	0.0812135	0.0100378	0.304845	-0.0748551
cg25458083	chr18	77645531	77645531	0.082	CGI	Intron	KCNG2	0.588503	0.0582809	0.810912	-0.0107166
cg21221840	chr19	3595778	3595778	0.075	CGI	Exon	GIPC3	0.572772	0.0696521	0.823521	-0.0270789
cg23485436	chr19	5048645	5048645	0.104	CGI	Intron	KDM4B	0.296061	0.052806	0.226335	-0.00441285
cg19784470	chr19	15052011	15052011	0.036	Non-CGI	Promoter	OR7C2	0.6687	0.0523782	0.733421	-0.00295936
cg22765626	chr19	15488902	15488902	0.071	CGI-Shore	Intron	AKAP8	0.103438	0.0737706	0.0800968	0.0329269
cg15759889	chr19	17420039	17420039	0.114	CGI-Shore	Promoter	DDA1	0.0991617	0.00957011	0.137679	-0.0540192
cg08854397	chr19	30716182	30716182	0.137	CGI-Shore	Intergenic	ZNF536	0.188427	0.0706031	0.192862	0.00873368
cg09960641	chr19	35598494	35598494	0.034	Non-CGI	Promoter	HPN-AS1	0.328377	0.0717811	0.295462	-0.044819
cg02633817	chr19	35606732	35606732	0.043	Non-CGI	5UTR	FXYD3	0.867263	-0.0198665	0.666918	-0.0679232
cg26831416	chr19	39142011	39142011	0.033	CGI-Shelf	Intron	ACTN4	0.135687	0.021866	0.104653	-0.0271217
cg23296791	chr19	40229766	40229766	0.017	Non-CGI	Promoter	CLC	0.254808	-0.00718214	0.333519	-0.0883638
ch.19.1349607R	chr19	41801090	41801090	0.028	Non-CGI	Intron	CCDC97	0.082035	0.0595714	0.133148	-0.00469867
cg07857278	chr19	45883112	45883112	0.025	CGI-Shelf	3UTR	ERCC2	0.135611	0.0371528	0.143233	-0.00686224
cg01094301	chr19	47745212	47745212	0.046	CGI-Shore	Intergenic	BBC3	0.694952	0.0139341	0.573274	-0.0677712
cg26626072	chr19	47852601	47852601	0.086	CGI	5UTR	DHX34	0.0532384	0.0646944	0.0779766	0.019534
cg27420674	chr19	49974121	49974121	0.065	Non-CGI	3UTR	FLT3LG	0.886695	-0.0185509	0.784836	-0.060683
cg24718903	chr19	50138797	50138797	0.051	CGI-Shore	3UTR	RRAS	0.598725	0.0265412	0.690502	-0.0236412
cg00365692	chr19	51670423	51670423	0.036	Non-CGI	Promoter	SIGLEC17P	0.123286	0.0255203	0.421778	-0.031491
cg24481841	chr19	52203721	52203721	0.028	CGI-Shelf	Intron	SPACA6P	0.149641	0.0341785	0.306146	-0.10132
cg27654641	chr19	52490101	52490101	0.074	CGI	Promoter	ZNF350	0.0892291	0.0908426	0.119103	0.0452099
cg04518808	chr19	54384822	54384822	0.062	CGI-Shore	Promoter	PRKCG	0.241038	0.00903406	0.34211	-0.0310153
cg01306806	chr19	55314050	55314050	0.023	Non-CGI	Promoter	NA	0.517833	0.0679811	0.606862	0.00513792
cg08133641	chr19	55888082	55888082	0.049	CGI-Shore	Promoter	TMEM190	0.68261	0.058513	0.493052	-0.00336547
cg18865733	chr20	67082	67082	0.013	Non-CGI	Promoter	DEFB125	0.543054	0.0201607	0.60434	-0.0230891
cg07545427	chr20	2508981	2508981	0.028	CGI-Shelf	Intergenic	ZNF343	0.590011	0.0610538	0.603361	0.0128511
cg24983189	chr20	2855312	2855312	0.065	CGI-Shore	Intron	PTPRA	0.406485	0.0924638	0.206368	0.000447487
cg14199187	chr20	3667620	3667620	0.023	Non-CGI	3UTR	ADAM33	0.15493	0.0819484	0.0901337	0.0103201
ch.20.4648144R	chr20	4700144	4700144	0.028	Non-CGI	Intergenic	PRND	0.168046	0.00614295	0.225899	-0.0635354
cg00237825	chr20	29844575	29844575	0.013	Non-CGI	Promoter	DEFB115	0.379174	0.0169645	0.460369	-0.0167531
cg05152503	chr20	30407098	30407098	0.026	CGI-Shelf	Promoter	MYLK2	0.826142	0.0190293	0.661092	-0.0295334
cg01078772	chr20	30920486	30920486	0.018	Non-CGI	3UTR	ASXL1	0.201672	0.0394272	0.0950539	3.80337e-05
cg03532879	chr20	37209395	37209395	0.022	Non-CGI	Promoter	ADIG	0.773442	0.0459029	0.831922	-0.00184015
cg25758545	chr20	50416258	50416258	0.054	CGI-Shore	Intron	SALL4	0.29999	0.0850168	0.24112	-0.0242451
cg15239904	chr20	55901954	55901954	0.024	CGI-Shelf	Intergenic	SPO11	0.554804	0.0634129	0.69648	-0.0089823
cg20810198	chr20	56136053	56136053	0.033	CGI-Shore	Promoter	PCK1	0.423336	0.0282895	0.216737	-0.0331738
cg10797197	chr20	57444000	57444000	0.032	Non-CGI	Intron	GNAS-AS1	0.472582	0.0222589	0.807233	-0.0822562
cg24827660	chr20	58179538	58179538	0.128	CGI	Promoter	LOC100506384	0.0930226	0.0452859	0.084373	0.00104076
cg14517502	chr20	59823991	59823991	0.029	CGI-Shelf	Intergenic	CDH4	0.715276	0.0464156	0.773387	0.0136423
cg07986239	chr20	61886142	61886142	0.17	CGI	Promoter	NKAIN4	0.128758	0.0669398	0.165305	0.021195
cg24343720	chr21	31539057	31539057	0.021	Non-CGI	Promoter	CLDN17	0.502885	0.0395221	0.477589	-0.0270843
cg07473976	chr21	39292764	39292764	0.024	CGI-Shelf	Intergenic	KCNJ6	0.468329	0.0734532	0.62185	0.0205429
cg21980107	chr21	42520181	42520181	0.037	Non-CGI	Promoter	LINC00323	0.368618	0.0629384	0.770487	0.0150142
cg27160952	chr21	44089142	44089142	0.069	CGI	Intron	PDE9A	0.91442	-0.00459073	0.651184	-0.0738549
cg06618935	chr21	46677482	46677482	0.082	CGI-Shore	Intron	POFUT2	0.451609	0.0100427	0.604068	-0.0297894
cg18073115	chr21	46813298	46813298	0.079	CGI-Shore	Intergenic	COL18A1	0.711202	0.050359	0.778411	0.000781059
cg16052237	chr21	48015365	48015365	0.008	CGI-Shelf	Intergenic	S100B	0.63707	0.0438958	0.679972	-0.0135702
cg14372753	chr22	18064176	18064176	0.087	CGI	Exon	SLC25A18	0.491962	0.0596988	0.544509	0.00584759
cg18699242	chr22	18632429	18632429	0.083	CGI-Shore	Promoter	USP18	0.158198	0.0985852	0.136628	0.036094
cg02333649	chr22	19471093	19471093	0.028	CGI-Shelf	Intron	CDC45	0.929768	-0.0426638	0.899909	-0.0902402
cg08753951	chr22	20236751	20236751	0.038	Non-CGI	Promoter	MIR1286	0.780161	0.0058745	0.528402	-0.0479119
cg14505256	chr22	20978594	20978594	0.02	Non-CGI	Intron	POM121L4P	0.606965	0.0243146	0.601895	-0.0486514
cg25916307	chr22	29467684	29467684	0.09	CGI	Promoter	KREMEN1	0.388906	0.0514867	0.248263	-0.0898627
cg23601468	chr22	33200307	33200307	0.027	CGI-Shelf	Intron	TIMP3	0.311635	0.133876	0.0868156	0.0481741
cg09056327	chr22	37608037	37608037	0.053	Non-CGI	Promoter	SSTR3	0.431728	-0.0111022	0.34477	-0.0512661
cg09135399	chr22	39493114	39493114	0.023	CGI-Shelf	Promoter	APOBEC3H	0.181447	0.0191138	0.47274	-0.0264172
cg19116421	chr22	41252164	41252164	0.103	CGI	Promoter	ST13	0.104685	0.0344833	0.147639	-0.0286193
cg14425733	chr22	46451214	46451214	0.053	CGI-Shore	Promoter	PRR34	0.322684	0.0656881	0.167288	-0.0231624
cg09520414	chr22	50493642	50493642	0.043	CGI-Shore	Intergenic	MLC1	0.187295	0.0520554	0.444281	-0.0407202
cg09666541	chrX	26576330	26576330	0.072	CGI-Shore	Promoter	VENTXP1	0.633308	0.0057353	0.695428	-0.0448704
cg07191545	chrX	37402201	37402201	0.067	CGI-Shore	Intergenic	LANCL3	0.666486	0.0549042	0.701796	0.00603655
cg04437194	chrX	49085918	49085918	0.088	CGI-Shore	Intron	CACNA1F	0.857625	0.0424255	0.891257	-0.0010654
cg24258154	chrX	68429807	68429807	0.019	Non-CGI	Intergenic	PJA1	0.560625	0.0474414	0.590691	0.00852426
cg01737550	chrX	101395217	101395217	0.029	CGI-Shore	3UTR	TCEAL6	0.23195	-0.01391	0.377819	-0.0851593
cg03512369	chrX	114827259	114827259	0.02	Non-CGI	Promoter	PLS3	0.547222	0.0276291	0.326496	-0.0379065
cg08421550	chrX	150883777	150883777	0.015	Non-CGI	Promoter	FATE1	0.416424	0.0864142	0.488944	0.0428281
cg20207989	chrX	152712221	152712221	0.063	CGI-Shore	Promoter	TREX2	0.653428	0.0385865	0.636186	-0.00202657
