# Supplementary material for: Age-associated hydroxymethylation in human bone-marrow mesenchymal stem cells
Source: J Transl Med. 2016 Jul 8;14:207. doi: 10.1186/s12967-016-0966-x (PMC4938941; doi:10.1186/s12967-016-0966-x)
Supplement: Supplementary file 6 — 10.1186/s12967-016-0966-x Gene ontology analyisis of hyper5hmC CpG sites during aging. RR: relative risk is a measure of effect size describing the change of proportions between our selected set of genes and a given term; Q value is the result from the adjustment of P values in order to control the false discovery rate (FDR) using the Benjamini-Hochberg method. [file 12967_2016_966_MOESM6_ESM.xlsx]

## Sheet: TS6
Table S6. Gene ontology analyisis of hyper5hmC CpG sites during aging. RR: relative risk is a measure of effect size describing the change of proportions between our selected set of genes and a given term; Q value is the result from the adjustment of P values in order to control the false discovery rate (FDR) using the Benjamini-Hochberg method
Biological process TermID	Term	RR	Q value
GO:0007156	homophilic cell adhesion	8.1933	7.59028e-10
GO:0098609	cell-cell adhesion	5.76565	1.95689e-07
GO:0009653	anatomical structure morphogenesis	2.00565	2.00625e-07
GO:0048562	embryonic organ morphogenesis	4.59793	2.99851e-07
GO:0048706	embryonic skeletal system development	7.32124	2.99851e-07
GO:0009887	organ morphogenesis	2.70641	8.86342e-07
GO:0048704	embryonic skeletal system morphogenesis	8.41474	9.9359e-07
GO:0007389	pattern specification process	3.49945	1.91378e-06
GO:0007155	cell adhesion	2.53373	3.79203e-06
GO:0022610	biological adhesion	2.52388	4.01208e-06
GO:0000122	negative regulation of transcription from RNA polymerase II promoter	2.85638	6.35472e-06
GO:0048568	embryonic organ development	3.342	1.1781e-05
GO:0048705	skeletal system morphogenesis	4.64364	1.63306e-05
GO:0048598	embryonic morphogenesis	2.92304	2.71122e-05
GO:0001501	skeletal system development	3.18328	2.71122e-05
GO:0003002	regionalization	3.61383	3.29405e-05
GO:1902679	negative regulation of RNA biosynthetic process	2.29741	4.3848e-05
GO:0048699	generation of neurons	2.05554	7.97944e-05
GO:0030878	thyroid gland development	22.7023	0.000103784
GO:0022008	neurogenesis	2.00077	0.000106541
GO:0051253	negative regulation of RNA metabolic process	2.21126	0.000110647
GO:0045892	negative regulation of transcription, DNA-templated	2.24798	0.000121067
GO:0010629	negative regulation of gene expression	2.15521	0.000123983
GO:0009952	anterior/posterior pattern specification	4.17766	0.000195381
GO:0009792	embryo development ending in birth or egg hatching	2.57547	0.000198992
GO:0010558	negative regulation of macromolecule biosynthetic process	2.0856	0.000220392
GO:0072358	cardiovascular system development	2.34309	0.000281718
GO:0072359	circulatory system development	2.34309	0.000281718
GO:0031327	negative regulation of cellular biosynthetic process	2.02855	0.00034664
GO:0043009	chordate embryonic development	2.52715	0.00036037
GO:0009790	embryo development	2.11953	0.000549466
GO:0045934	negative regulation of nucleobase-containing compound metabolic process	2.03363	0.000593528
GO:2000113	negative regulation of cellular macromolecule biosynthetic process	2.01798	0.0011277
GO:0051216	cartilage development	4.42252	0.00113892
GO:0070848	response to growth factor	2.43238	0.00133027
GO:0071363	cellular response to growth factor stimulus	2.43238	0.00182075
GO:0035295	tube development	2.47226	0.00183726
GO:0048729	tissue morphogenesis	2.47099	0.00488767
GO:0048732	gland development	2.67632	0.00571177
GO:0007507	heart development	2.59454	0.00605819
GO:0060173	limb development	3.91981	0.0065749
GO:0048736	appendage development	3.91981	0.0065749
GO:0030198	extracellular matrix organization	2.69614	0.0067653
GO:0060216	definitive hemopoiesis	17.6901	0.0067653
GO:0060644	mammary gland epithelial cell differentiation	17.6901	0.0067653
GO:0043062	extracellular structure organization	2.68804	0.00679479
GO:0007167	enzyme linked receptor protein signaling pathway	2.05117	0.00737106
GO:0048812	neuron projection morphogenesis	2.3367	0.00737106
GO:0007420	brain development	2.20421	0.00826054
GO:0007409	axonogenesis	2.40455	0.00826054
GO:0030111	regulation of Wnt signaling pathway	3.31218	0.0100565
GO:0060541	respiratory system development	3.47484	0.0100565
GO:0032990	cell part morphogenesis	2.11039	0.0100565
GO:0001568	blood vessel development	2.45077	0.0106921
GO:0035239	tube morphogenesis	2.79987	0.0106921
GO:0001944	vasculature development	2.38649	0.0112857
GO:0061448	connective tissue development	3.41387	0.0112857
GO:0061564	axon development	2.31452	0.0129083
GO:0007423	sensory organ development	2.3315	0.0149574
GO:0002009	morphogenesis of an epithelium	2.50351	0.0183356
GO:0097485	neuron projection guidance	2.49621	0.0186688
GO:0007411	axon guidance	2.49621	0.0186688
GO:0048667	cell morphogenesis involved in neuron differentiation	2.23098	0.0194504
GO:0000904	cell morphogenesis involved in differentiation	2.07653	0.0213274
GO:0048858	cell projection morphogenesis	2.02831	0.02367
GO:0031175	neuron projection development	2.05181	0.024345
GO:0035113	embryonic appendage morphogenesis	3.92752	0.0251407
GO:0030326	embryonic limb morphogenesis	3.92752	0.0251407
GO:0030324	lung development	3.39554	0.0251407
GO:0035107	appendage morphogenesis	3.62029	0.0251407
GO:0035108	limb morphogenesis	3.62029	0.0251407
GO:0007169	transmembrane receptor protein tyrosine kinase signaling pathway	2.09782	0.0253584
GO:2000738	positive regulation of stem cell differentiation	17.297	0.025461
GO:0060562	epithelial tube morphogenesis	2.6636	0.0286882
GO:0030323	respiratory tube development	3.32853	0.0286882
GO:0055123	digestive system development	3.75526	0.0318936
GO:0030879	mammary gland development	3.65897	0.0373191
GO:0035270	endocrine system development	3.62796	0.039592
GO:0045786	negative regulation of cell cycle	2.70735	0.0464521
