# Supplementary material for: Age-associated hydroxymethylation in human bone-marrow mesenchymal stem cells
Source: J Transl Med. 2016 Jul 8;14:207. doi: 10.1186/s12967-016-0966-x (PMC4938941; doi:10.1186/s12967-016-0966-x)
Supplement: Supplementary file 7 — 10.1186/s12967-016-0966-x Gene ontology analyisis of hypo5hmC CpG sites during aging. RR: relative risk is a measure of effect size describing the change of proportions between our selected set of genes and a given term; Q value is the result from the adjustment of P values in order to control the false discovery rate (FDR) using the Benjamini-Hochberg method. [file 12967_2016_966_MOESM7_ESM.xlsx]

## Sheet: TS7
Table S7. Gene ontology analyisis of hypo5hmC CpG sites during aging. RR: relative risk is a measure of effect size describing the change of proportions between our selected set of genes and a given term; Q value is the result from the adjustment of P values in order to control the false discovery rate (FDR) using the Benjamini-Hochberg method
Biological process TermID	Term	RR	Q value
GO:0007411	axon guidance	2.63644	0.0152
GO:0097485	neuron projection guidance	2.63644	0.0152
GO:0007156	homophilic cell adhesion	4.02492	0.0155835
GO:0007409	axonogenesis	2.3629	0.0188687
GO:0048812	neuron projection morphogenesis	2.27379	0.0196116
GO:0098609	cell-cell adhesion	3.31996	0.0294109
GO:0061564	axon development	2.27363	0.0294109
GO:0048858	cell projection morphogenesis	2.06277	0.0294109
GO:0000904	cell morphogenesis involved in differentiation	2.06277	0.042931
GO:0032990	cell part morphogenesis	2.01311	0.042931
GO:0048667	cell morphogenesis involved in neuron differentiation	2.19087	0.0465551
GO:0007599	hemostasis	2.20519	0.0465551
