# Supplementary material for: Age-associated hydroxymethylation in human bone-marrow mesenchymal stem cells
Source: J Transl Med. 2016 Jul 8;14:207. doi: 10.1186/s12967-016-0966-x (PMC4938941; doi:10.1186/s12967-016-0966-x)
Supplement: Supplementary file 8 — 10.1186/s12967-016-0966-x Gene ontology analyisis of both hyper5hmC and hypo5mC CpG sites during aging. RR: relative risk is a measure of effect size describing the change of proportions between our selected set of genes and a given term; Q value is the result from the adjustment of P values in order to control the false discovery rate (FDR) using the Benjamini-Hochberg method. [file 12967_2016_966_MOESM8_ESM.xlsx]

## Sheet: TS8
Table S8. Gene ontology analyisis of both hyper5hmC and hypo5mC CpG sites during aging. RR: relative risk is a measure of effect size describing the change of proportions between our selected set of genes and a given term; Q value is the result from the adjustment of P values in order to control the false discovery rate (FDR) using the Benjamini-Hochberg method
Biological process TermID	Term	RR	Q value
GO:0048706	embryonic skeletal system development	7.1244	0.00181194
GO:0001501	skeletal system development	3.62032	0.00204835
GO:0006357	regulation of transcription from RNA polymerase II promoter	2.13159	0.00365527
GO:0007389	pattern specification process	3.52055	0.00409275
GO:0045786	negative regulation of cell cycle	4.26012	0.00884314
GO:0009887	organ morphogenesis	2.56887	0.00884314
GO:0009952	anterior/posterior pattern specification	4.60411	0.0136413
GO:0048705	skeletal system morphogenesis	4.57922	0.0136413
GO:0000122	negative regulation of transcription from RNA polymerase II promoter	2.75865	0.0148743
GO:0048704	embryonic skeletal system morphogenesis	6.88745	0.0204781
GO:0010629	negative regulation of gene expression	2.20384	0.026113
GO:1902679	negative regulation of RNA biosynthetic process	2.27468	0.0269356
GO:0009790	embryo development	2.24115	0.0321004
GO:0048562	embryonic organ morphogenesis	3.64187	0.0359836
GO:0051254	positive regulation of RNA metabolic process	2.03643	0.0359836
GO:0051253	negative regulation of RNA metabolic process	2.19146	0.0381904
GO:0003002	regionalization	3.38476	0.0381904
GO:0031327	negative regulation of cellular biosynthetic process	2.06656	0.0408163
GO:0002076	osteoblast development	18.8257	0.0408163
GO:0010558	negative regulation of macromolecule biosynthetic process	2.09278	0.0411195
GO:0048568	embryonic organ development	3.0041	0.0411195
GO:0030198	extracellular matrix organization	3.11454	0.0413412
GO:0032963	collagen metabolic process	6.58899	0.0413412
GO:0043062	extracellular structure organization	3.10541	0.0413412
GO:1902680	positive regulation of RNA biosynthetic process	2.00986	0.0413412
GO:0009890	negative regulation of biosynthetic process	2.03391	0.0413412
GO:0043009	chordate embryonic development	2.5486	0.0413412
GO:0045893	positive regulation of transcription, DNA-templated	2.01704	0.044245
GO:0009792	embryo development ending in birth or egg hatching	2.5213	0.044245
GO:0035947	regulation of gluconeogenesis by regulation of transcription from RNA polymerase II promoter	Inf	0.044245
GO:0072358	cardiovascular system development	2.32291	0.044245
GO:0072359	circulatory system development	2.32291	0.044245
GO:0006338	chromatin remodeling	5.27823	0.0460057
GO:0044259	multicellular organismal macromolecule metabolic process	6.10092	0.0479559
GO:0045934	negative regulation of nucleobase-containing compound metabolic process	2.0514	0.0479559
GO:0048598	embryonic morphogenesis	2.63092	0.0485917
GO:0045892	negative regulation of transcription, DNA-templated	2.15182	0.0485917
